# Supplementary material for: Cost and performance data for residential buildings fitted with GSHP systems in Melbourne Australia
Source: Data Brief. 2017 Mar 18;12:9–12. doi: 10.1016/j.dib.2017.03.028 (PMC5362227; doi:10.1016/j.dib.2017.03.028)
Supplement: Supplementary file 2 — Supplementary material [file mmc2.xlsx]

## Sheet: Property 1
Day	Month	Year	Hour	Air temperature (°C)	Heating or cooling	Thermal loading (kW)
24	8	2015	15	13.5	Heating	1.67887
24	8	2015	16	12	Heating	4.76323
24	8	2015	17	11.7	Heating	0.902115
24	8	2015	18	11.6	Heating	0.411986
24	8	2015	19	11.3	Heating	1.08725
24	8	2015	20	11	Heating	5.14492
24	8	2015	21	10.65	Heating	3.22596
25	8	2015	8	11.4	Heating	2.47378
25	8	2015	9	12.6	Heating	5.16186
25	8	2015	10	13.05	Heating	5.3821
25	8	2015	11	13.8	Heating	5.31028
25	8	2015	12	13.7	Heating	5.79493
25	8	2015	13	14	Heating	4.2245
25	8	2015	14	14.65	Heating	4.17977
25	8	2015	15	13.9	Heating	2.4582
26	8	2015	8	10.1	Heating	3.64322
26	8	2015	9	11.1	Heating	4.02936
26	8	2015	10	13	Heating	6.09373
26	8	2015	11	14.4	Heating	4.7605
26	8	2015	19	11.8	Heating	0.727757
27	8	2015	8	11.4	Heating	1.82711
27	8	2015	9	11.3	Heating	3.06636
27	8	2015	10	11.5	Heating	5.13517
27	8	2015	11	11.1	Heating	5.9216
27	8	2015	12	11.2	Heating	3.80947
27	8	2015	13	11.4	Heating	3.76187
27	8	2015	14	11.6	Heating	3.67543
27	8	2015	15	12.1	Heating	4.33315
27	8	2015	16	11.8	Heating	3.81122
27	8	2015	17	11.6	Heating	1.40617
27	8	2015	18	11.4	Heating	0.480731
27	8	2015	19	11.4	Heating	1.14051
28	8	2015	8	10.25	Heating	2.89889
28	8	2015	9	11.5	Heating	5.05672
28	8	2015	10	12.8	Heating	5.72618
28	8	2015	11	12.8	Heating	1.60823
28	8	2015	18	9.7	Heating	4.53039
28	8	2015	19	9.25	Heating	4.52164
28	8	2015	21	9	Heating	4.69931
29	8	2015	7	8.6	Heating	1.85366
29	8	2015	8	9.5	Heating	5.33412
29	8	2015	9	10.3	Heating	4.84614
29	8	2015	10	12.1	Heating	2.69563
29	8	2015	11	11.7	Heating	3.63168
29	8	2015	13	12.9	Heating	2.24947
29	8	2015	15	12.1	Heating	1.65868
29	8	2015	17	10.7	Heating	1.53205
30	8	2015	15	12.25	Heating	3.65667
30	8	2015	20	9.9	Heating	2.41328
30	8	2015	21	9.8	Heating	1.31633
31	8	2015	6	9	Heating	4.68811
31	8	2015	7	9.4	Heating	4.92758
31	8	2015	8	10.4	Heating	4.8067
31	8	2015	9	11.65	Heating	5.30886
31	8	2015	10	12.4	Heating	4.17716
31	8	2015	11	13.3	Heating	5.85506
31	8	2015	12	14.05	Heating	3.32956
31	8	2015	13	13.75	Heating	1.98153
31	8	2015	14	13.2	Heating	2.59215
31	8	2015	15	12.8	Heating	2.25317
31	8	2015	16	11.4	Heating	3.57208
31	8	2015	17	10.8	Heating	1.65932
31	8	2015	18	10.7	Heating	3.15202
31	8	2015	19	10.7	Heating	1.73562
31	8	2015	20	10.6	Heating	1.52814
31	8	2015	21	10.4	Heating	1.50747
1	9	2015	6	6	Heating	2.43975
1	9	2015	7	5.8	Heating	2.93819
1	9	2015	8	7.7	Heating	1.75992
1	9	2015	9	8.3	Heating	1.132
1	9	2015	10	10.5	Heating	0.598603
1	9	2015	20	8.8	Heating	1.81321
1	9	2015	21	8.3	Heating	2.87477
2	9	2015	6	10.1	Heating	4.05421
2	9	2015	7	10.1	Heating	3.33975
2	9	2015	8	11.9	Heating	2.03348
3	9	2015	9	13.9	Heating	1.78706
3	9	2015	10	13.4	Heating	3.3759
3	9	2015	11	13.3	Heating	2.18011
3	9	2015	14	14.2	Heating	5.10922
3	9	2015	15	13.5	Heating	2.7448
3	9	2015	18	10.35	Heating	3.43784
3	9	2015	19	10.3	Heating	2.85287
3	9	2015	20	9.9	Heating	0.875802
3	9	2015	21	10.45	Heating	1.6343
4	9	2015	6	8.2	Heating	5.76606
4	9	2015	7	9.6	Heating	4.86789
4	9	2015	8	10.5	Heating	4.23022
4	9	2015	9	12.2	Heating	5.66239
4	9	2015	10	13.1	Heating	4.12277
4	9	2015	11	13.8	Heating	2.58215
5	9	2015	8	11.35	Heating	5.7919
5	9	2015	9	12.5	Heating	6.06202
5	9	2015	10	13.3	Heating	3.71953
5	9	2015	11	14.15	Heating	1.66611
5	9	2015	20	9.3	Heating	2.90395
5	9	2015	21	9.2	Heating	2.367
6	9	2015	11	15.6	Heating	4.55893
6	9	2015	12	16.6	Heating	6.00098
6	9	2015	14	16.85	Heating	1.3359
6	9	2015	15	15.9	Heating	0.987542
6	9	2015	16	14.6	Heating	1.34653
7	9	2015	6	10	Heating	6.30161
7	9	2015	7	10.3	Heating	4.8262
7	9	2015	8	10.65	Heating	4.1695
7	9	2015	9	11.6	Heating	3.69561
7	9	2015	10	12.85	Heating	2.0194
7	9	2015	11	13.1	Heating	1.93669
7	9	2015	12	14.15	Heating	3.37625
7	9	2015	13	13.8	Heating	3.76421
7	9	2015	14	12.5	Heating	1.85556
7	9	2015	15	12.55	Heating	2.04102
7	9	2015	16	11.85	Heating	1.66726
7	9	2015	19	10.3	Heating	1.27956
7	9	2015	20	9.8	Heating	0.920047
7	9	2015	21	9.75	Heating	2.16259
8	9	2015	6	9.6	Heating	2.31302
8	9	2015	7	9.9	Heating	3.92659
8	9	2015	8	9.8	Heating	1.45337
8	9	2015	9	11.45	Heating	0.83065
8	9	2015	10	12.45	Heating	2.2622
8	9	2015	11	12.3	Heating	2.21596
8	9	2015	12	13.1	Heating	3.8489
8	9	2015	13	13.45	Heating	3.08944
8	9	2015	14	13.65	Heating	1.9723
8	9	2015	15	13	Heating	2.238
8	9	2015	16	12.3	Heating	2.35246
8	9	2015	19	11	Heating	2.35478
9	9	2015	7	11.45	Heating	4.52311
9	9	2015	8	12.4	Heating	2.22718
9	9	2015	9	12.2	Heating	1.27558
9	9	2015	10	13.7	Heating	2.94535
9	9	2015	13	14.5	Heating	5.08682
9	9	2015	20	12.1	Heating	0.503104
10	9	2015	6	10	Heating	6.97684
10	9	2015	7	9.7	Heating	6.45056
10	9	2015	8	11.95	Heating	6.24915
10	9	2015	9	13.7	Heating	3.13483
10	9	2015	10	13.8	Heating	2.24957
10	9	2015	19	10.4	Heating	6.03646
10	9	2015	20	9.95	Heating	3.22167
10	9	2015	21	9.5	Heating	2.53586
11	9	2015	5	7	Heating	6.74993
11	9	2015	6	7.1	Heating	6.23838
11	9	2015	7	7.8	Heating	3.07121
11	9	2015	8	9.15	Heating	2.92196
11	9	2015	9	13.05	Heating	1.84383
11	9	2015	10	14.25	Heating	2.1191
17	9	2015	9	13.4	Heating	3.88324
17	9	2015	10	14.3	Heating	3.81997
17	9	2015	11	14.25	Heating	5.60521
17	9	2015	12	15.3	Heating	2.55987
17	9	2015	15	14	Heating	1.10031
17	9	2015	16	13.3	Heating	1.67899
17	9	2015	18	12.5	Heating	2.9086
17	9	2015	21	12.35	Heating	0.582132
18	9	2015	6	11.15	Heating	1.78857
18	9	2015	7	11.85	Heating	1.59827
18	9	2015	8	12.8	Heating	1.30672
18	9	2015	9	13.2	Heating	2.6215
18	9	2015	10	13.85	Heating	2.06127
18	9	2015	11	14.8	Heating	3.82755
18	9	2015	12	14.4	Heating	1.66429
18	9	2015	13	15.3	Heating	0.893035
19	9	2015	5	7.7	Heating	2.66751
19	9	2015	6	8.2	Heating	5.04332
19	9	2015	7	9.85	Heating	4.13559
19	9	2015	8	11.6	Heating	3.36997
19	9	2015	9	11.9	Heating	0.604628
22	9	2015	6	9.3	Heating	5.58994
22	9	2015	7	9.9	Heating	4.73971
22	9	2015	8	11	Heating	2.31713
22	9	2015	9	11.9	Heating	2.28317
22	9	2015	10	10.25	Heating	6.16292
22	9	2015	11	10.85	Heating	3.27076
22	9	2015	12	12.45	Heating	3.12102
22	9	2015	13	12.7	Heating	4.50243
22	9	2015	14	12.9	Heating	5.86692
22	9	2015	15	11.9	Heating	5.94951
22	9	2015	16	11.25	Heating	3.79864
22	9	2015	19	9.35	Heating	2.17267
22	9	2015	21	9.35	Heating	2.01244
23	9	2015	6	8.5	Heating	5.07967
23	9	2015	7	9.2	Heating	6.22111
23	9	2015	8	9.8	Heating	3.50558
23	9	2015	9	11.6	Heating	0.9444
23	9	2015	10	12.15	Heating	1.46833
23	9	2015	20	9.5	Heating	4.96123
23	9	2015	21	9.5	Heating	2.8954
24	9	2015	5	5.2	Heating	5.67449
24	9	2015	6	5.25	Heating	5.10902
24	9	2015	7	7	Heating	3.43947
24	9	2015	13	15.75	Heating	2.15926
24	9	2015	16	14.3	Heating	0.700436
24	9	2015	17	13.2	Heating	1.45187
24	9	2015	18	11.6	Heating	1.74313
24	9	2015	19	11.15	Heating	0.747937
24	9	2015	20	10.6	Heating	2.41629
24	9	2015	21	9.35	Heating	1.37651
25	9	2015	5	6.5	Heating	5.69324
25	9	2015	6	6.6	Heating	5.16138
25	9	2015	7	7.8	Heating	4.20374
25	9	2015	8	10.3	Heating	1.50302
25	9	2015	9	12.65	Heating	1.68409
25	9	2015	21	12	Heating	0.633736
26	9	2015	5	8.3	Heating	3.05879
26	9	2015	6	7.95	Heating	2.20724
26	9	2015	7	8.75	Heating	1.25083
26	9	2015	8	9.6	Heating	1.1047
26	9	2015	20	12.4	Heating	2.52295
27	9	2015	5	11.2	Heating	2.89516
27	9	2015	6	11.3	Heating	3.13391
27	9	2015	7	11.7	Heating	1.16936
27	9	2015	8	12.3	Heating	1.76864
27	9	2015	9	13.5	Heating	1.23307
29	9	2015	8	12.1	Heating	4.45314
30	9	2015	19	10.8	Heating	1.91352
30	9	2015	20	10.5	Heating	3.8949
1	10	2015	5	6.2	Heating	2.85079
1	10	2015	6	6.6	Heating	3.61748
1	10	2015	7	8.45	Heating	1.51278
8	10	2015	8	12.3	Heating	2.45865
22	10	2015	11	16.9	Heating	4.24448
23	10	2015	5	12.15	Heating	2.45765
23	10	2015	6	12.3	Heating	2.82893
2	12	2015	14	18.15	Heating	2.38354
2	12	2015	15	17.9	Heating	1.25932
3	12	2015	8	16.5	Heating	5.3406
7	12	2015	23	20.5	Cooling	1.87632
8	12	2015	11	29.7	Cooling	4.84031
8	12	2015	12	31.25	Cooling	3.70374
8	12	2015	14	33.1	Cooling	1.21138
8	12	2015	15	31.7	Cooling	4.04728
18	12	2015	14	28.2	Cooling	3.47528
18	12	2015	15	28	Cooling	6.72744
18	12	2015	16	29.85	Cooling	4.93299
19	12	2015	9	33.8	Cooling	5.13411
19	12	2015	10	35.05	Cooling	4.59198
19	12	2015	11	37.2	Cooling	5.48027
19	12	2015	12	38.1	Cooling	4.25893
19	12	2015	14	36.8	Cooling	3.03357
19	12	2015	15	37.6	Cooling	4.25951
20	12	2015	6	31.5	Cooling	1.9396
20	12	2015	7	32.4	Cooling	6.53319
20	12	2015	8	34.2	Cooling	6.14957
24	12	2015	15	32.7	Cooling	3.95454
24	12	2015	16	32.6	Cooling	4.15457
24	12	2015	17	31.3	Cooling	3.00357
24	12	2015	18	30.3	Cooling	2.4671
24	12	2015	19	28.8	Cooling	1.65159
24	12	2015	21	25.85	Cooling	4.65026
25	12	2015	8	27.4	Cooling	1.80903
25	12	2015	9	28.4	Cooling	3.2583
25	12	2015	10	30.2	Cooling	2.5257
25	12	2015	11	31.5	Cooling	6.0265
25	12	2015	12	32.4	Cooling	7.1538
25	12	2015	13	33.8	Cooling	5.30743
25	12	2015	14	34.1	Cooling	7.1288
25	12	2015	15	34.5	Cooling	6.87088
25	12	2015	16	34.25	Cooling	4.62207
25	12	2015	20	28.4	Cooling	0.427271
25	12	2015	21	27.5	Cooling	0.320418
25	12	2015	22	26.5	Cooling	2.34937
25	12	2015	23	26.5	Cooling	4.75753
26	12	2015	0	26.5	Cooling	0.507859
26	12	2015	1	27	Cooling	0.572812
26	12	2015	2	21.1	Cooling	1.39495
26	12	2015	3	19.55	Cooling	0.00605883
26	12	2015	4	16.2	Cooling	0.078506
30	12	2015	23	24.4	Cooling	5.40418
31	12	2015	0	23.6	Cooling	1.90651
31	12	2015	11	35.9	Cooling	4.91053
31	12	2015	12	36.3	Cooling	6.68344
31	12	2015	13	36.85	Cooling	5.9915
31	12	2015	14	37.5	Cooling	4.75471
31	12	2015	15	37.75	Cooling	6.11082
31	12	2015	16	37	Cooling	4.82583
31	12	2015	17	33.8	Cooling	1.81501
31	12	2015	18	31.4	Cooling	1.16345
31	12	2015	19	30.45	Cooling	1.51124
31	12	2015	20	29	Cooling	0.901486
31	12	2015	21	26.5	Cooling	5.92422
31	12	2015	23	23.05	Cooling	2.43892
1	1	2016	0	22.7	Cooling	4.77002
1	1	2016	1	22.35	Cooling	1.01313
1	1	2016	2	21.7	Cooling	0.268537
1	1	2016	13	25.35	Cooling	0.85008
11	1	2016	14	34.6	Cooling	4.58958
11	1	2016	15	28.5	Cooling	2.70307
13	1	2016	14	39.3	Cooling	2.9645
13	1	2016	15	39.7	Cooling	5.40365
13	1	2016	16	37.2	Cooling	4.70259
13	1	2016	17	30.95	Cooling	2.49524
13	1	2016	18	28.6	Cooling	3.14488
13	1	2016	20	27.7	Cooling	3.49608
13	1	2016	21	27.45	Cooling	6.18328
18	1	2016	11	32.5	Cooling	3.1105
18	1	2016	12	32.7	Cooling	5.77786
18	1	2016	13	34	Cooling	5.1339
18	1	2016	14	35.3	Cooling	2.91819
18	1	2016	15	35.5	Cooling	4.18866
18	1	2016	16	34.1	Cooling	4.1805
18	1	2016	22	20.9	Cooling	3.69663
20	1	2016	18	25.4	Cooling	2.72731

## Sheet: Property 2
Day	Month	Year	Hour	Air temperature (°C)	Heating or cooling	Thermal loading (kW)
24	8	2015	16	13.75	Heating	2.38368
24	8	2015	17	12.6	Heating	1.78825
24	8	2015	18	12.2	Heating	1.56699
24	8	2015	19	12.2	Heating	1.64118
24	8	2015	20	11.9	Heating	1.64826
24	8	2015	21	11.7	Heating	1.88372
24	8	2015	22	11.4	Heating	1.44508
24	8	2015	23	11.3	Heating	1.48571
25	8	2015	0	10.8	Heating	1.7444
25	8	2015	1	10.3	Heating	1.58508
25	8	2015	2	10.1	Heating	1.44144
25	8	2015	3	10.1	Heating	1.54445
25	8	2015	4	10.1	Heating	1.86747
25	8	2015	5	10.1	Heating	1.61542
25	8	2015	6	10.1	Heating	1.52635
25	8	2015	7	10.1	Heating	1.28254
25	8	2015	17	14.15	Heating	1.44762
25	8	2015	18	13.75	Heating	3.01905
25	8	2015	19	13.1	Heating	3.24354
25	8	2015	20	12.6	Heating	3.12354
25	8	2015	21	12.4	Heating	1.85143
25	8	2015	23	11.9	Heating	0.845715
26	8	2015	16	15.7	Heating	1.21533
26	8	2015	17	15.45	Heating	1.14381
26	8	2015	18	14.8	Heating	1.37796
26	8	2015	19	14.7	Heating	1.53542
26	8	2015	20	13.85	Heating	1.03932
26	8	2015	21	13.4	Heating	0.82449
26	8	2015	22	13.2	Heating	1.40444
26	8	2015	23	12.8	Heating	1.50186
27	8	2015	0	12.7	Heating	1.08381
27	8	2015	1	12.4	Heating	0.946504
27	8	2015	2	12.2	Heating	1.39211
27	8	2015	3	12.2	Heating	1.29706
27	8	2015	4	12.1	Heating	1.1483
27	8	2015	6	11.7	Heating	0.846023
27	8	2015	7	11.55	Heating	0.92898
27	8	2015	12	12	Heating	1.6127
27	8	2015	13	12.2	Heating	1.36054
27	8	2015	14	12.2	Heating	1.3819
27	8	2015	15	12.2	Heating	1.40444
27	8	2015	16	12.2	Heating	1.36381
27	8	2015	17	12.2	Heating	1.32571
27	8	2015	18	12.1	Heating	2.06694
27	8	2015	19	11.9	Heating	1.85016
27	8	2015	20	11.8	Heating	2.97324
27	8	2015	21	11.7	Heating	2.6449
27	8	2015	22	11.5	Heating	2.81388
27	8	2015	23	11.4	Heating	2.84553
28	8	2015	0	10.9	Heating	2.04626
28	8	2015	1	10.6	Heating	3.03456
28	8	2015	2	10.5	Heating	2.91456
28	8	2015	3	9.8	Heating	2.05465
28	8	2015	4	9.2	Heating	1.75918
28	8	2015	5	8.55	Heating	2.55108
28	8	2015	6	8.1	Heating	2.21397
28	8	2015	7	8.85	Heating	1.41088
28	8	2015	8	9.9	Heating	1.42254
28	8	2015	9	10.25	Heating	1.38762
28	8	2015	10	11.25	Heating	1.69542
28	8	2015	11	12	Heating	1.1322
28	8	2015	12	12.65	Heating	1.7444
28	8	2015	13	13.1	Heating	1.26381
28	8	2015	14	12.9	Heating	1.58508
28	8	2015	15	12.35	Heating	1.79084
28	8	2015	16	11.6	Heating	1.8605
28	8	2015	17	11	Heating	1.32317
28	8	2015	18	10.6	Heating	1.28313
28	8	2015	19	10.5	Heating	1.68762
28	8	2015	20	10.4	Heating	1.60508
28	8	2015	21	10.1	Heating	1.48571
28	8	2015	22	9.2	Heating	1.16898
28	8	2015	23	8.25	Heating	1.68762
29	8	2015	0	7.9	Heating	1.23089
29	8	2015	1	7.8	Heating	1.52635
29	8	2015	2	7.8	Heating	1.22381
29	8	2015	3	7.75	Heating	1.03932
29	8	2015	4	7.7	Heating	1.60762
29	8	2015	5	7	Heating	1.63864
29	8	2015	6	7.2	Heating	1.32317
29	8	2015	7	7.1	Heating	1.58508
29	8	2015	8	8	Heating	1.60762
29	8	2015	9	8.75	Heating	1.61796
29	8	2015	10	10.3	Heating	0.787075
29	8	2015	12	11.8	Heating	1.21533
29	8	2015	13	11.6	Heating	1.70698
29	8	2015	14	11.2	Heating	1.9044
29	8	2015	15	10.8	Heating	1.40444
29	8	2015	16	10.7	Heating	1.44508
29	8	2015	17	10.5	Heating	1.23864
29	8	2015	18	10.3	Heating	3.34803
29	8	2015	19	10	Heating	3.3132
29	8	2015	20	9.9	Heating	2.90939
29	8	2015	21	9.9	Heating	2.73197
29	8	2015	22	9.7	Heating	3.20871
29	8	2015	23	9.7	Heating	3.20871
30	8	2015	0	9.7	Heating	2.97324
30	8	2015	1	9.6	Heating	2.38041
30	8	2015	2	9.6	Heating	3.11973
30	8	2015	3	9.45	Heating	2.98422
30	8	2015	4	9.4	Heating	2.91456
30	8	2015	5	9.3	Heating	3.06264
30	8	2015	6	9.3	Heating	2.29919
30	8	2015	7	9.3	Heating	1.61542
30	8	2015	8	9.9	Heating	1.54445
30	8	2015	9	10.95	Heating	1.69796
30	8	2015	10	11.75	Heating	1.11674
30	8	2015	11	12.3	Heating	1.78825
30	8	2015	12	12.6	Heating	1.88372
30	8	2015	13	12.8	Heating	1.33537
30	8	2015	14	12.4	Heating	2.04626
30	8	2015	15	12	Heating	2.1366
30	8	2015	16	11.8	Heating	1.91016
30	8	2015	17	11.45	Heating	1.96963
30	8	2015	18	11	Heating	1.68889
30	8	2015	19	10.9	Heating	1.99982
30	8	2015	20	10.85	Heating	1.96626
30	8	2015	21	10.7	Heating	1.90694
30	8	2015	22	10.7	Heating	1.56762
30	8	2015	23	10.6	Heating	1.64826
31	8	2015	0	10.35	Heating	1.38762
31	8	2015	1	9.85	Heating	1.75728
31	8	2015	2	9.7	Heating	1.31796
31	8	2015	3	9.7	Heating	0.946504
31	8	2015	4	9.5	Heating	1.54889
31	8	2015	5	9.4	Heating	2.02409
31	8	2015	6	9.4	Heating	1.75728
31	8	2015	7	9.3	Heating	1.42054
31	8	2015	8	10.5	Heating	1.74762
31	8	2015	9	11.15	Heating	2.03338
31	8	2015	10	11.3	Heating	1.70698
31	8	2015	11	11.6	Heating	1.44508
31	8	2015	12	12.6	Heating	1.21928
31	8	2015	13	13.1	Heating	1.86953
31	8	2015	14	12.9	Heating	1.99728
31	8	2015	15	12.5	Heating	1.55987
31	8	2015	16	12.2	Heating	1.46504
31	8	2015	17	11.7	Heating	2.32816
31	8	2015	18	11.5	Heating	3.3132
31	8	2015	19	11.4	Heating	3.05388
31	8	2015	20	11.4	Heating	3.13905
31	8	2015	21	11.4	Heating	2.15053
31	8	2015	22	11.4	Heating	3.01905
31	8	2015	23	11.3	Heating	1.95338
1	9	2015	0	11.1	Heating	1.41279
1	9	2015	1	11	Heating	1.02313
1	9	2015	2	10.45	Heating	1.34313
1	9	2015	3	9.5	Heating	1.32245
1	9	2015	4	9.45	Heating	1.53469
1	9	2015	5	8.1	Heating	1.63728
1	9	2015	6	7.15	Heating	1.98694
1	9	2015	7	7.1	Heating	1.70698
1	9	2015	19	12.4	Heating	1.54041
2	9	2015	16	16.5	Heating	2.00446
2	9	2015	17	15.5	Heating	2.10874
2	9	2015	18	14.6	Heating	2.67951
2	9	2015	19	14.3	Heating	2.38236
2	9	2015	20	13.75	Heating	2.74738
2	9	2015	21	12.9	Heating	2.89524
2	9	2015	22	12.75	Heating	2.89524
2	9	2015	23	12.5	Heating	2.10874
3	9	2015	0	12.4	Heating	2.57734
3	9	2015	1	12.4	Heating	2.81165
3	9	2015	2	12.4	Heating	2.86738
3	9	2015	3	12.4	Heating	2.62843
3	9	2015	4	12.4	Heating	1.98335
3	9	2015	5	12.3	Heating	2.95951
3	9	2015	6	12.2	Heating	2.52626
3	9	2015	7	12.25	Heating	1.83706
3	9	2015	8	13.2	Heating	0.57483
3	9	2015	10	14	Heating	2.10874
3	9	2015	11	13.7	Heating	1.5101
3	9	2015	12	14.7	Heating	1.3083
3	9	2015	13	14.2	Heating	1.5426
3	9	2015	14	14	Heating	1.72013
3	9	2015	15	13.8	Heating	2.02514
3	9	2015	16	13.4	Heating	1.60762
3	9	2015	17	12.6	Heating	1.75728
3	9	2015	18	11.9	Heating	1.60762
3	9	2015	19	11.7	Heating	1.60762
3	9	2015	20	11.5	Heating	1.5426
3	9	2015	21	11.5	Heating	0.675048
3	9	2015	22	11.5	Heating	1.46155
3	9	2015	23	11.4	Heating	1.73765
4	9	2015	0	11.1	Heating	1.21796
4	9	2015	1	11	Heating	1.07864
4	9	2015	2	10.85	Heating	1.41976
4	9	2015	3	9.1	Heating	1.47976
4	9	2015	4	8.6	Heating	1.55369
4	9	2015	5	7.7	Heating	1.68952
4	9	2015	6	7.35	Heating	1.37796
4	9	2015	7	7.9	Heating	2.13406
4	9	2015	17	13	Heating	2.50816
4	9	2015	18	12.6	Heating	1.8605
4	9	2015	19	12.3	Heating	1.60762
4	9	2015	20	12.3	Heating	1.32317
4	9	2015	21	12.4	Heating	1.37796
4	9	2015	22	12.3	Heating	1.9405
4	9	2015	23	12	Heating	1.52635
5	9	2015	0	11.85	Heating	1.41088
5	9	2015	1	11.6	Heating	1.4302
5	9	2015	2	11.5	Heating	1.62572
5	9	2015	3	11.5	Heating	1.60762
5	9	2015	4	11.4	Heating	1.70698
5	9	2015	5	11.3	Heating	1.20191
5	9	2015	6	11.3	Heating	1.78825
5	9	2015	7	11.35	Heating	1.55864
5	9	2015	8	11.9	Heating	1.91016
5	9	2015	9	12.3	Heating	1.50762
5	9	2015	10	12.65	Heating	1.42054
5	9	2015	11	13	Heating	1.42254
5	9	2015	12	13.8	Heating	2.04372
5	9	2015	13	14.7	Heating	1.37796
5	9	2015	17	13.2	Heating	1.40952
6	9	2015	15	15	Heating	2.11778
6	9	2015	16	14.9	Heating	2.0205
6	9	2015	17	14.8	Heating	1.91016
6	9	2015	18	14.5	Heating	1.44508
6	9	2015	19	13.4	Heating	1.56699
6	9	2015	20	10.5	Heating	2.03338
6	9	2015	21	9.2	Heating	2.1366
6	9	2015	22	9.4	Heating	1.49021
6	9	2015	23	9.8	Heating	1.30508
7	9	2015	0	9.9	Heating	1.9508
7	9	2015	1	9.9	Heating	1.72952
7	9	2015	2	9.9	Heating	2.04372
7	9	2015	3	9.95	Heating	0.90576
7	9	2015	4	9.9	Heating	1.85143
7	9	2015	5	10.3	Heating	1.77796
7	9	2015	6	10.5	Heating	1.74762
7	9	2015	7	10.65	Heating	1.58503
7	9	2015	8	11	Heating	1.21928
7	9	2015	9	11.8	Heating	1.74762
7	9	2015	10	12.9	Heating	1.70698
7	9	2015	11	13.9	Heating	1.62572
7	9	2015	12	13.4	Heating	1.06123
7	9	2015	13	13.5	Heating	1.76762
7	9	2015	14	12.6	Heating	1.74762
7	9	2015	15	12.05	Heating	2.11338
7	9	2015	16	12.1	Heating	1.69796
7	9	2015	17	11.8	Heating	1.39538
7	9	2015	18	11.3	Heating	1.68889
7	9	2015	19	10.5	Heating	1.92784
7	9	2015	20	9.95	Heating	3.13905
7	9	2015	21	9.8	Heating	2.6449
7	9	2015	22	10	Heating	2.61587
7	9	2015	23	10	Heating	3.01905
8	9	2015	0	9.8	Heating	3.29388
8	9	2015	1	9.8	Heating	2.86422
8	9	2015	2	9.8	Heating	2.45592
8	9	2015	3	9.8	Heating	2.98422
8	9	2015	4	9.7	Heating	2.89905
8	9	2015	5	9.8	Heating	2.18304
8	9	2015	6	10.2	Heating	1.30635
8	9	2015	7	10.1	Heating	1.51537
8	9	2015	8	10.9	Heating	1.61987
8	9	2015	9	11.3	Heating	1.17279
8	9	2015	10	11.7	Heating	2.0727
8	9	2015	11	11.6	Heating	1.07991
8	9	2015	12	11.9	Heating	1.82889
8	9	2015	13	12.55	Heating	1.68952
8	9	2015	14	12.75	Heating	1.6547
8	9	2015	15	12.95	Heating	1.61987
8	9	2015	16	12.8	Heating	1.72436
8	9	2015	17	12.3	Heating	1.17279
8	9	2015	18	11.9	Heating	1.46758
8	9	2015	19	11.9	Heating	2.0566
8	9	2015	20	11.9	Heating	2.38041
8	9	2015	21	11.9	Heating	2.82939
8	9	2015	22	11.8	Heating	3.05388
8	9	2015	23	11.4	Heating	2.38041
9	9	2015	0	11.3	Heating	1.1864
9	9	2015	1	11.3	Heating	0.76771
9	9	2015	2	11.3	Heating	1.33537
9	9	2015	3	11.3	Heating	1.39342
9	9	2015	4	11.3	Heating	1.05669
9	9	2015	5	11.3	Heating	0.80127
9	9	2015	6	11.3	Heating	1.59469
9	9	2015	7	11.3	Heating	1.10318
9	9	2015	8	12.35	Heating	1.67211
9	9	2015	9	13.5	Heating	1.39342
9	9	2015	10	13.1	Heating	0.81864
9	9	2015	11	14.1	Heating	1.30639
9	9	2015	12	14.3	Heating	1.39342
9	9	2015	13	14.6	Heating	1.45148
9	9	2015	14	14.6	Heating	1.12635
9	9	2015	15	15	Heating	2.0727
9	9	2015	16	14.75	Heating	1.60245
9	9	2015	17	14.35	Heating	2.02304
9	9	2015	18	13.9	Heating	1.81079
9	9	2015	19	13.6	Heating	2.51587
9	9	2015	20	13.5	Heating	3.01905
9	9	2015	21	13	Heating	2.32816
9	9	2015	22	12.65	Heating	1.8244
9	9	2015	23	12.6	Heating	1.39538
10	9	2015	0	12.5	Heating	1.33537
10	9	2015	1	12.1	Heating	1.33537
10	9	2015	2	12.1	Heating	1.7883
10	9	2015	3	12	Heating	1.48245
10	9	2015	4	11.9	Heating	1.30635
10	9	2015	5	10.9	Heating	1.78825
10	9	2015	6	10.3	Heating	1.54576
10	9	2015	7	10.2	Heating	1.62572
10	9	2015	17	14.9	Heating	0.93279
10	9	2015	18	14.75	Heating	0.91864
10	9	2015	19	13.7	Heating	1.27733
10	9	2015	22	10.55	Heating	1.31982
11	9	2015	6	7.3	Heating	2.04939
11	9	2015	7	8.2	Heating	1.19025
16	9	2015	18	12.7	Heating	1.33143
16	9	2015	19	12.4	Heating	1.22123
16	9	2015	20	12.2	Heating	1.68889
16	9	2015	21	12.2	Heating	1.56699
16	9	2015	22	12	Heating	1.72118
16	9	2015	23	12	Heating	1.51537
17	9	2015	0	11.9	Heating	1.07415
17	9	2015	1	11.8	Heating	1.82889
17	9	2015	2	11.4	Heating	1.10313
17	9	2015	12	14.2	Heating	2.0205
17	9	2015	16	13.8	Heating	2.40367
17	9	2015	17	13.45	Heating	2.0205
17	9	2015	18	13.3	Heating	1.21347
17	9	2015	19	13.3	Heating	1.97406
18	9	2015	6	12.2	Heating	1.38948
18	9	2015	7	12.3	Heating	1.56699
18	9	2015	8	12.5	Heating	1.58508
18	9	2015	9	12.65	Heating	1.8605
18	9	2015	10	12.9	Heating	1.82889
18	9	2015	11	14.1	Heating	1.3483
18	9	2015	17	14.55	Heating	1.22567
18	9	2015	18	14.3	Heating	1.30635
19	9	2015	18	16.95	Heating	1.95084
19	9	2015	19	15.3	Heating	1.70698
19	9	2015	20	14.8	Heating	0.76898
20	9	2015	18	20.1	Heating	1.29343
21	9	2015	6	14.9	Heating	1.37143
21	9	2015	7	15.05	Heating	1.01373
22	9	2015	5	8.7	Heating	1.7449
22	9	2015	6	8.6	Heating	1.25796
22	9	2015	7	8.95	Heating	1.08381
22	9	2015	8	9	Heating	1.74762
22	9	2015	9	10.65	Heating	1.23084
22	9	2015	10	11.8	Heating	1.86953
22	9	2015	11	12.35	Heating	1.43796
22	9	2015	12	12.4	Heating	1.72436
22	9	2015	19	10	Heating	1.81079
22	9	2015	20	9.3	Heating	1.72952
22	9	2015	21	9.5	Heating	1.77016
22	9	2015	22	9.6	Heating	1.38762
23	9	2015	20	10.4	Heating	1.68889
23	9	2015	21	10.3	Heating	0.706395
24	9	2015	5	6.1	Heating	1.90295
24	9	2015	6	6.4	Heating	1.87338
24	9	2015	7	8.4	Heating	0.903175
24	9	2015	11	13.45	Heating	1.60245
24	9	2015	12	13.8	Heating	1.05025
24	9	2015	13	13.7	Heating	2.17143
24	9	2015	14	14	Heating	2.17143
24	9	2015	15	14.3	Heating	1.91016
24	9	2015	16	14.1	Heating	1.38762
24	9	2015	17	14.2	Heating	1.86953
24	9	2015	18	13.3	Heating	2.04626
24	9	2015	19	12.35	Heating	1.83728
24	9	2015	20	11.7	Heating	1.77016
24	9	2015	21	11.4	Heating	1.68889
24	9	2015	22	10.8	Heating	1.49021
24	9	2015	23	10.25	Heating	2.02304
25	9	2015	0	9.9	Heating	2.0566
25	9	2015	1	9.5	Heating	1.27733
25	9	2015	2	8.9	Heating	1.84762
25	9	2015	3	7.95	Heating	1.82694
25	9	2015	4	7.75	Heating	2.02409
25	9	2015	5	6.9	Heating	1.72952
25	9	2015	6	7.3	Heating	1.2483
25	9	2015	7	8.2	Heating	1.16122
25	9	2015	8	10.2	Heating	0.85347
25	9	2015	18	16	Heating	1.92762
25	9	2015	19	15.15	Heating	1.65406
25	9	2015	20	14.7	Heating	1.36054
25	9	2015	21	13.85	Heating	1.9766
25	9	2015	22	13.3	Heating	1.72372
25	9	2015	23	13	Heating	1.78825
26	9	2015	0	11.4	Heating	1.16122
26	9	2015	1	10.2	Heating	1.51537
26	9	2015	2	9.55	Heating	1.83728
26	9	2015	3	9.2	Heating	2.00953
26	9	2015	4	8.6	Heating	1.82889
26	9	2015	5	8.4	Heating	1.41886
26	9	2015	6	8.6	Heating	1.61796
26	9	2015	7	9.4	Heating	0.93025
26	9	2015	8	10.8	Heating	1.56699
26	9	2015	9	12.75	Heating	1.1883
26	9	2015	19	14.8	Heating	1.23728
26	9	2015	21	13.5	Heating	1.64826
26	9	2015	22	13	Heating	1.27733
27	9	2015	0	11.5	Heating	1.3805
27	9	2015	1	11.25	Heating	1.9044
27	9	2015	2	11.7	Heating	0.99864
27	9	2015	3	11.4	Heating	1.06482
27	9	2015	4	11.4	Heating	2.03084
27	9	2015	5	11.8	Heating	1.25279
27	9	2015	6	11.1	Heating	1.04508
28	9	2015	17	18.3	Heating	1.09152
29	9	2015	16	15.8	Heating	1.50953
29	9	2015	18	14.8	Heating	0.99347
29	9	2015	19	14	Heating	1.45728
30	9	2015	18	14.6	Heating	2.11918
30	9	2015	19	13.9	Heating	1.72372
30	9	2015	20	13.4	Heating	1.37796
30	9	2015	21	12.9	Heating	0.810885
30	9	2015	22	11.7	Heating	1.04635
30	9	2015	23	10.5	Heating	1.02313
1	10	2015	0	9.45	Heating	1.16698
1	10	2015	1	8.7	Heating	1.06482
1	10	2015	2	8	Heating	1.42245
1	10	2015	3	7.4	Heating	1.7147
1	10	2015	4	7.2	Heating	1.55728
1	10	2015	5	7.05	Heating	1.21279
1	10	2015	6	7.5	Heating	1.49211
1	10	2015	7	10.2	Heating	0.99025
1	10	2015	18	16.2	Heating	1.58694
4	10	2015	14	25.6	Cooling	0.373925
4	10	2015	19	19.9	Cooling	0.08313
5	10	2015	18	29.9	Cooling	1.48572
5	10	2015	19	28.6	Cooling	1.39034
9	10	2015	20	22.5	Cooling	0.388845
15	10	2015	18	28.8	Cooling	0.448845
15	10	2015	21	27	Cooling	0.268736
27	10	2015	18	25.1	Cooling	0.72354
30	10	2015	12	26.6	Cooling	0.410532
30	10	2015	14	26.55	Cooling	0.310532
9	11	2015	16	30.8	Cooling	0.616574
9	11	2015	17	29.8	Cooling	0.27075
17	11	2015	15	25.3	Cooling	0.37143
17	11	2015	18	23.3	Cooling	0.473925
18	11	2015	14	28	Cooling	0.531975
18	11	2015	18	26.6	Cooling	0.319185
18	11	2015	19	25.9	Cooling	0.225625
18	11	2015	20	25.6	Cooling	0.099756
18	11	2015	22	26.4	Cooling	0.340192
19	11	2015	0	26	Cooling	0.183348
19	11	2015	1	25.2	Cooling	0.23143
19	11	2015	2	23.2	Cooling	0.138858
19	11	2015	4	22.8	Cooling	0.030885
19	11	2015	5	24.4	Cooling	0.26626
19	11	2015	7	27.3	Cooling	0.264246
19	11	2015	8	29.25	Cooling	0.821064
19	11	2015	9	30.4	Cooling	0.779268
19	11	2015	11	26.3	Cooling	0.264246
19	11	2015	12	27.4	Cooling	0.12372
19	11	2015	13	27.7	Cooling	0.397716
19	11	2015	14	29.6	Cooling	0.41007
19	11	2015	15	23.2	Cooling	0.22245
25	11	2015	18	29.85	Cooling	0.48363
25	11	2015	19	29.25	Cooling	0.39456
25	11	2015	20	29.35	Cooling	0.35973
25	11	2015	21	28.1	Cooling	0.35973
25	11	2015	23	21.55	Cooling	0.11084
26	11	2015	1	16.8	Cooling	0.034368
30	11	2015	15	31.2	Cooling	0.423675
30	11	2015	16	30.7	Cooling	0.274695
30	11	2015	17	24.4	Cooling	0.040545
30	11	2015	19	23.7	Cooling	0.01347
30	11	2015	20	22.85	Cooling	0.04762
4	12	2015	15	30.6	Cooling	0.590025
5	12	2015	17	23.2	Cooling	0.24177
5	12	2015	18	22.45	Cooling	0.17533
5	12	2015	20	20.5	Cooling	0.075375
5	12	2015	21	20	Cooling	0.121924
5	12	2015	22	19.6	Cooling	0.065715
6	12	2015	1	18.3	Cooling	0.065715
6	12	2015	2	17.9	Cooling	0.059756
6	12	2015	18	26.1	Cooling	0.37143
6	12	2015	19	25.45	Cooling	0.1405
6	12	2015	20	24.7	Cooling	0.183675
6	12	2015	21	23.5	Cooling	0.300192
6	12	2015	22	23	Cooling	0.037062
7	12	2015	0	21.85	Cooling	0.056382
7	12	2015	18	24	Cooling	0.22821
8	12	2015	15	25.1	Cooling	0.473925
8	12	2015	16	23.15	Cooling	1.21089
8	12	2015	17	22.9	Cooling	1.3464
8	12	2015	18	22.15	Cooling	0.7815
8	12	2015	19	20.9	Cooling	0.01347
8	12	2015	21	20.75	Cooling	0.39592
8	12	2015	22	20.4	Cooling	0.20109
8	12	2015	23	19.3	Cooling	0.0483
9	12	2015	0	18.7	Cooling	0.144246
9	12	2015	2	17.45	Cooling	0.03084
15	12	2015	18	22.5	Cooling	0.328845
17	12	2015	9	33	Cooling	0.8976
17	12	2015	10	34	Cooling	1.27293
17	12	2015	11	34.5	Cooling	0.77184
17	12	2015	12	34.3	Cooling	1.09878
17	12	2015	13	34.65	Cooling	1.16844
17	12	2015	14	35.55	Cooling	1.16844
17	12	2015	15	35.05	Cooling	1.09878
17	12	2015	16	34.2	Cooling	0.824085
17	12	2015	17	33.9	Cooling	0.63964
17	12	2015	18	30.75	Cooling	0.9698
17	12	2015	19	30.8	Cooling	1.27103
18	12	2015	2	22.95	Cooling	0.08245
18	12	2015	14	32.1	Cooling	1.29805
18	12	2015	15	30.45	Cooling	1.37742
18	12	2015	16	29.3	Cooling	0.928575
18	12	2015	19	26.3	Cooling	0.884765
18	12	2015	20	25.3	Cooling	1.4542
18	12	2015	21	24.7	Cooling	1.0937
18	12	2015	22	24	Cooling	1.00667
18	12	2015	23	23.6	Cooling	0.74286
19	12	2015	0	23.5	Cooling	1.00082
19	12	2015	1	23.2	Cooling	1.40776
19	12	2015	2	23.1	Cooling	1.21339
19	12	2015	3	23.55	Cooling	0.886452
19	12	2015	4	24.15	Cooling	0.409852
19	12	2015	5	30.9	Cooling	0.430115
19	12	2015	6	31.8	Cooling	0.29211
19	12	2015	8	37.4	Cooling	0.32694
19	12	2015	9	38.55	Cooling	0.685535
19	12	2015	10	40	Cooling	0.75837
19	12	2015	11	39.55	Cooling	0.68871
19	12	2015	12	40.1	Cooling	1.08082
19	12	2015	13	40.7	Cooling	0.8976
19	12	2015	14	40.3	Cooling	1.51674
19	12	2015	15	40.15	Cooling	1.26713
19	12	2015	16	34	Cooling	1.19946
19	12	2015	17	32.1	Cooling	1.97334
19	12	2015	18	31.4	Cooling	1.80889
19	12	2015	19	29.8	Cooling	0.516465
20	12	2015	3	30.05	Cooling	0.47388
20	12	2015	4	30.5	Cooling	0.5854
20	12	2015	5	33	Cooling	1.29933
20	12	2015	6	34.15	Cooling	1.76436
20	12	2015	7	36.9	Cooling	1.79919
20	12	2015	8	38.45	Cooling	1.72953
20	12	2015	9	37.9	Cooling	1.21878
20	12	2015	10	32.7	Cooling	1.48572
20	12	2015	11	33.6	Cooling	1.6947
20	12	2015	12	32.3	Cooling	1.35021
20	12	2015	13	24.9	Cooling	0.93429
20	12	2015	14	23.8	Cooling	0.328845
20	12	2015	17	21.3	Cooling	0.14694
20	12	2015	18	21.55	Cooling	0.12372
20	12	2015	19	20.7	Cooling	0.09406
20	12	2015	21	19.9	Cooling	0.01347
23	12	2015	9	27.3	Cooling	0.46032
23	12	2015	10	26.4	Cooling	0.258396
23	12	2015	12	26.4	Cooling	0.42939
23	12	2015	13	26.6	Cooling	0.0966
23	12	2015	14	26.65	Cooling	0.18694
23	12	2015	15	26.35	Cooling	0.12372
23	12	2015	16	26.6	Cooling	0.14694
23	12	2015	18	25.25	Cooling	0.12889
23	12	2015	20	24.3	Cooling	0.138858
24	12	2015	5	23.1	Cooling	0.076164
24	12	2015	17	32.3	Cooling	0.50685
24	12	2015	19	29.35	Cooling	0.25524
24	12	2015	20	28.45	Cooling	0.14694
24	12	2015	21	27.9	Cooling	0.27075
24	12	2015	22	27.2	Cooling	0.005715
24	12	2015	23	26	Cooling	0.110205
25	12	2015	4	23.15	Cooling	0.50168
25	12	2015	11	32.4	Cooling	0.309525
25	12	2015	12	32.6	Cooling	0.58422
25	12	2015	13	33.15	Cooling	0.65388
25	12	2015	14	33.95	Cooling	0.566805
25	12	2015	15	33.6	Cooling	0.399775
25	12	2015	16	33	Cooling	0.5449
25	12	2015	17	32.3	Cooling	0.98082
25	12	2015	18	31.15	Cooling	1.59021
25	12	2015	19	30.15	Cooling	1.67538
25	12	2015	20	29.5	Cooling	0.179865
25	12	2015	21	28.6	Cooling	0.03855
25	12	2015	22	28.1	Cooling	0.2127
25	12	2015	23	28.3	Cooling	0.2288
26	12	2015	0	28.8	Cooling	0.125625
26	12	2015	1	22.35	Cooling	0.13016
26	12	2015	3	17.75	Cooling	0.03728
29	12	2015	10	24	Cooling	0.3366
30	12	2015	15	33.8	Cooling	0.7854
30	12	2015	18	30.75	Cooling	0.411975
30	12	2015	19	29.6	Cooling	0.25465
30	12	2015	22	26.4	Cooling	0.27075
30	12	2015	23	25.6	Cooling	0.120237
31	12	2015	0	25.2	Cooling	0.299775
31	12	2015	2	24.95	Cooling	0.089416
31	12	2015	3	24.95	Cooling	0.258396
31	12	2015	4	24.95	Cooling	0.409852
31	12	2015	5	28.6	Cooling	0.11796
31	12	2015	6	30.2	Cooling	0.477716
31	12	2015	7	33.95	Cooling	1.49878
31	12	2015	8	36.1	Cooling	1.83402
31	12	2015	9	36.9	Cooling	1.65987
31	12	2015	10	37.6	Cooling	1.27103
31	12	2015	11	37.05	Cooling	1.55538
31	12	2015	12	36.6	Cooling	1.55538
31	12	2015	13	37.1	Cooling	1.6947
31	12	2015	14	37.9	Cooling	1.32327
31	12	2015	15	37.5	Cooling	1.12349
31	12	2015	16	36.5	Cooling	1.41258
31	12	2015	17	34.95	Cooling	1.6947
31	12	2015	18	34.5	Cooling	1.21878
31	12	2015	19	32.35	Cooling	1.08336
31	12	2015	20	28.95	Cooling	0.35973
31	12	2015	21	27.7	Cooling	0.3288
31	12	2015	22	26.9	Cooling	0.27075
31	12	2015	23	25.35	Cooling	0.272328
1	1	2016	1	24.5	Cooling	0.2127
1	1	2016	2	23.8	Cooling	0.20109
1	1	2016	4	23.4	Cooling	0.183348
1	1	2016	5	24.2	Cooling	0.07084
1	1	2016	6	24.95	Cooling	0.222405
1	1	2016	7	25.6	Cooling	1.29924
1	1	2016	13	26.6	Cooling	1.30776
1	1	2016	14	25.75	Cooling	1.16844
1	1	2016	15	24.4	Cooling	0.61642
1	1	2016	17	22.5	Cooling	0.30821
3	1	2016	10	26.35	Cooling	0.592764
6	1	2016	13	25.7	Cooling	0.45524
7	1	2016	9	22.5	Cooling	0.36177
10	1	2016	14	30.8	Cooling	0.655785
10	1	2016	18	27.4	Cooling	0.2127
10	1	2016	19	25.3	Cooling	0.171321
10	1	2016	20	24.45	Cooling	0.19211
10	1	2016	22	24	Cooling	0.08762
10	1	2016	23	23.1	Cooling	0.0483
11	1	2016	7	28.9	Cooling	0.38109
11	1	2016	11	33.7	Cooling	1.05225
11	1	2016	12	35.05	Cooling	1.2381
11	1	2016	13	34.8	Cooling	0.48685
11	1	2016	17	23.8	Cooling	0.38685
12	1	2016	12	25.7	Cooling	0.606696
12	1	2016	18	24.3	Cooling	1.15102
12	1	2016	19	23.6	Cooling	1.17034
12	1	2016	20	23	Cooling	0.12245
12	1	2016	21	22.5	Cooling	0.05796
12	1	2016	22	21.7	Cooling	0.01347
12	1	2016	23	20.9	Cooling	0.065715
13	1	2016	0	20	Cooling	0.097062
13	1	2016	5	21.2	Cooling	0.0483
13	1	2016	7	28.75	Cooling	0.39719
13	1	2016	8	32.6	Cooling	0.44236
13	1	2016	9	35.7	Cooling	0.473925
13	1	2016	10	38.9	Cooling	0.7771
13	1	2016	12	39.3	Cooling	0.63837
13	1	2016	13	39.6	Cooling	1.0473
13	1	2016	14	39.7	Cooling	0.63837
13	1	2016	15	40.3	Cooling	0.3288
13	1	2016	16	34.95	Cooling	0.586125
13	1	2016	17	33.3	Cooling	0.561
13	1	2016	18	31.9	Cooling	0.415875
13	1	2016	19	31.8	Cooling	1.39878
13	1	2016	20	31.2	Cooling	0.28626
13	1	2016	21	29.7	Cooling	0.3288
13	1	2016	22	26.8	Cooling	0.241725
13	1	2016	23	23.9	Cooling	0.083675
14	1	2016	1	21.8	Cooling	0.05465
14	1	2016	2	21.5	Cooling	0.05465
18	1	2016	9	30.8	Cooling	0.579993
18	1	2016	11	32.3	Cooling	0.4288
18	1	2016	12	32.3	Cooling	0.47973
18	1	2016	15	33.55	Cooling	1.55538
18	1	2016	16	29.3	Cooling	1.45089
18	1	2016	17	27.05	Cooling	1.38123
18	1	2016	18	25.7	Cooling	0.748575
18	1	2016	19	25.15	Cooling	0.96327

## Sheet: Property 3
Day	Month	Year	Hour	Air temperature (°C)	Heating or cooling	Thermal loading (kW)
26	5	2015	12	15.5	Heating	5.5861
26	5	2015	13	15.5	Heating	1.70524
26	5	2015	16	15.1	Heating	1.03393
26	5	2015	20	14.7	Heating	1.25269
26	5	2015	21	14.7	Heating	2.1483
26	5	2015	22	14.5	Heating	1.08648
27	5	2015	0	14.2	Heating	1.15613
27	5	2015	1	14.3	Heating	2.11804
27	5	2015	2	14.4	Heating	1.13228
27	5	2015	3	14.4	Heating	2.08653
27	5	2015	4	14.5	Heating	1.40967
27	5	2015	5	14.5	Heating	1.29071
27	5	2015	6	14.6	Heating	2.0334
27	5	2015	17	16.2	Heating	0.84614
27	5	2015	18	16.2	Heating	0.99221
27	5	2015	22	16	Heating	0.96113
27	5	2015	23	15.9	Heating	0.756832
28	5	2015	0	15.8	Heating	0.774523
28	5	2015	1	15.8	Heating	0.838458
28	5	2015	2	15.7	Heating	0.9293
28	5	2015	3	15.7	Heating	1.46051
28	5	2015	4	15.55	Heating	1.11315
28	5	2015	5	15.45	Heating	1.13355
28	5	2015	6	15.4	Heating	1.13333
28	5	2015	7	15.4	Heating	0.92005
28	5	2015	18	17	Heating	1.02733
28	5	2015	22	16.5	Heating	0.908186
28	5	2015	23	16.3	Heating	0.756116
29	5	2015	0	16.1	Heating	0.878788
29	5	2015	1	16	Heating	0.880288
29	5	2015	2	15.7	Heating	0.832242
29	5	2015	3	15.35	Heating	1.09458
29	5	2015	4	15	Heating	1.58507
29	5	2015	5	14.6	Heating	1.36795
29	5	2015	6	14.35	Heating	1.57671
29	5	2015	7	14.3	Heating	1.63966
29	5	2015	9	14.55	Heating	1.19618
29	5	2015	16	15.6	Heating	1.20636
29	5	2015	17	15.4	Heating	1.1134
29	5	2015	18	15.4	Heating	1.28377
29	5	2015	19	15.3	Heating	0.896885
29	5	2015	20	15.2	Heating	1.56632
29	5	2015	22	15.15	Heating	1.09849
29	5	2015	23	15.1	Heating	0.799128
30	5	2015	0	15	Heating	1.31033
30	5	2015	1	14.9	Heating	1.36504
30	5	2015	2	14.9	Heating	1.36343
30	5	2015	3	14.8	Heating	1.31527
30	5	2015	4	14.8	Heating	1.12132
30	5	2015	5	14.65	Heating	1.56786
30	5	2015	6	14.5	Heating	1.42509
30	5	2015	7	14.4	Heating	1.58503
30	5	2015	8	14.5	Heating	1.42309
30	5	2015	21	15.7	Heating	0.947673
30	5	2015	23	15.55	Heating	1.04524
31	5	2015	0	15.4	Heating	0.885385
31	5	2015	1	15.4	Heating	0.850348
31	5	2015	2	15.1	Heating	0.820975
31	5	2015	3	15	Heating	1.16012
31	5	2015	4	14.9	Heating	1.02831
31	5	2015	5	14.8	Heating	0.821492
31	5	2015	6	14.7	Heating	0.88072
31	5	2015	7	14.7	Heating	1.32396
31	5	2015	8	14.8	Heating	0.812276
31	5	2015	17	14.75	Heating	1.67128
31	5	2015	18	14.4	Heating	1.75028
31	5	2015	19	13.3	Heating	1.66991
31	5	2015	20	13.6	Heating	1.91849
31	5	2015	21	13.2	Heating	2.17465
31	5	2015	22	13	Heating	1.50653
31	5	2015	23	12.6	Heating	1.87604
1	6	2015	0	12.15	Heating	1.49553
1	6	2015	1	11.9	Heating	1.46266
1	6	2015	2	11.7	Heating	1.85737
1	6	2015	3	11.45	Heating	2.02091
1	6	2015	4	11	Heating	1.66927
1	6	2015	5	10.6	Heating	2.12755
1	6	2015	6	10.4	Heating	2.37425
1	6	2015	7	10.3	Heating	2.28184
1	6	2015	14	12	Heating	0.791208
1	6	2015	15	11.9	Heating	2.4448
1	6	2015	16	12	Heating	2.02448
1	6	2015	17	12	Heating	2.57903
1	6	2015	18	12	Heating	1.63883
1	6	2015	19	12	Heating	1.89791
1	6	2015	20	11.8	Heating	1.49203
1	6	2015	21	11.8	Heating	1.35612
1	6	2015	22	11.6	Heating	1.75287
1	6	2015	23	11.6	Heating	1.90045
2	6	2015	0	11.5	Heating	2.23507
2	6	2015	1	11.4	Heating	2.05296
2	6	2015	2	11.3	Heating	2.24779
2	6	2015	3	11.3	Heating	2.32993
2	6	2015	4	11.3	Heating	2.20525
2	6	2015	5	11	Heating	2.25069
2	6	2015	6	11.1	Heating	1.9787
2	6	2015	7	11.2	Heating	2.01458
2	6	2015	14	12.5	Heating	0.820356
2	6	2015	15	12.4	Heating	2.70801
2	6	2015	16	12.4	Heating	1.86089
2	6	2015	17	12.5	Heating	2.20225
2	6	2015	18	12.5	Heating	1.70286
2	6	2015	19	12.5	Heating	1.83754
2	6	2015	20	12.5	Heating	1.56372
2	6	2015	21	12.5	Heating	1.24747
2	6	2015	22	12.5	Heating	1.53554
2	6	2015	23	12.6	Heating	1.68868
3	6	2015	0	12.5	Heating	1.38148
3	6	2015	1	12.4	Heating	1.59552
3	6	2015	2	12.35	Heating	2.13298
3	6	2015	3	12.3	Heating	1.92941
3	6	2015	4	12.3	Heating	2.0205
3	6	2015	5	12.1	Heating	2.1104
3	6	2015	6	12.1	Heating	1.71935
3	6	2015	7	12	Heating	2.32613
3	6	2015	9	12.3	Heating	1.44656
3	6	2015	10	12.5	Heating	1.45853
3	6	2015	11	12.7	Heating	2.16749
3	6	2015	12	13.1	Heating	1.80117
3	6	2015	13	13.1	Heating	1.44245
3	6	2015	14	13.3	Heating	1.46406
3	6	2015	17	13.3	Heating	0.84772
3	6	2015	18	13.1	Heating	0.965418
3	6	2015	19	13	Heating	0.865902
3	6	2015	20	12.8	Heating	1.39256
4	6	2015	0	12.1	Heating	1.27783
4	6	2015	1	12	Heating	1.26372
4	6	2015	2	11.9	Heating	1.35489
4	6	2015	3	11.8	Heating	1.00633
4	6	2015	4	11.7	Heating	1.52236
4	6	2015	5	11.7	Heating	1.36777
4	6	2015	6	11.6	Heating	2.21189
4	6	2015	7	11.5	Heating	2.78258
4	6	2015	14	11.85	Heating	1.59024
4	6	2015	15	11.9	Heating	2.65863
4	6	2015	16	11.85	Heating	0.972731
4	6	2015	17	11.75	Heating	0.971019
4	6	2015	18	11.8	Heating	1.46524
4	6	2015	19	11.8	Heating	1.4273
4	6	2015	20	11.75	Heating	1.46213
4	6	2015	21	11.7	Heating	0.761662
4	6	2015	22	11.8	Heating	1.08816
4	6	2015	23	11.8	Heating	0.78581
5	6	2015	0	11.8	Heating	0.767378
5	6	2015	2	11.7	Heating	0.839305
5	6	2015	3	11.7	Heating	0.77931
5	6	2015	4	11.8	Heating	0.755662
5	6	2015	5	11.8	Heating	0.81889
5	6	2015	6	11.9	Heating	0.646863
5	6	2015	7	12	Heating	0.779378
5	6	2015	8	12.25	Heating	0.909715
5	6	2015	9	12.5	Heating	1.32302
5	6	2015	10	12.9	Heating	1.40593
5	6	2015	14	14	Heating	1.49758
5	6	2015	15	13.6	Heating	0.802492
5	6	2015	16	13.6	Heating	0.674888
5	6	2015	17	13.4	Heating	0.88955
5	6	2015	18	13.6	Heating	0.872927
5	6	2015	19	13.5	Heating	0.834305
5	6	2015	20	13.5	Heating	1.03334
6	6	2015	4	13.5	Heating	0.988211
6	6	2015	5	13.4	Heating	0.833992
6	6	2015	9	13.8	Heating	0.567648
6	6	2015	10	14.2	Heating	1.36538
6	6	2015	17	15.05	Heating	1.10985
7	6	2015	9	14.1	Heating	0.898885
7	6	2015	15	14.4	Heating	0.935414
7	6	2015	16	14.3	Heating	2.00851
7	6	2015	17	14.4	Heating	1.43335
7	6	2015	18	14.2	Heating	1.44501
7	6	2015	19	14.1	Heating	1.09732
7	6	2015	21	14.2	Heating	1.48905
8	6	2015	4	13.9	Heating	0.823742
8	6	2015	5	13.9	Heating	1.18891
8	6	2015	6	13.8	Heating	1.6154
8	6	2015	7	13.8	Heating	1.39696
8	6	2015	9	14.1	Heating	2.13755
8	6	2015	10	14.5	Heating	0.95788
8	6	2015	21	16.1	Heating	1.01313
8	6	2015	22	16.1	Heating	0.887763
9	6	2015	1	15.9	Heating	1.03175
9	6	2015	3	14.85	Heating	1.08727
9	6	2015	4	14.6	Heating	1.51057
9	6	2015	5	14.35	Heating	1.11282
9	6	2015	6	14.25	Heating	1.05529
9	6	2015	7	13.9	Heating	2.72296
9	6	2015	12	13.7	Heating	2.41998
9	6	2015	13	13.85	Heating	3.63568
9	6	2015	14	14.1	Heating	3.59195
9	6	2015	15	14.1	Heating	3.58565
9	6	2015	16	14.1	Heating	3.23256
9	6	2015	17	13.9	Heating	1.41898
9	6	2015	18	13.9	Heating	1.43357
9	6	2015	19	13.7	Heating	1.33295
9	6	2015	20	13.4	Heating	0.745048
9	6	2015	21	13.25	Heating	1.11828
9	6	2015	22	13	Heating	1.92132
9	6	2015	23	12.7	Heating	1.81431
10	6	2015	0	12.6	Heating	1.47439
10	6	2015	1	12.5	Heating	1.12061
10	6	2015	2	12.3	Heating	1.99211
10	6	2015	3	12.2	Heating	1.34993
10	6	2015	4	12	Heating	1.90324
10	6	2015	5	12	Heating	2.01177
10	6	2015	6	12	Heating	1.84106
10	6	2015	7	12	Heating	2.56726
10	6	2015	8	12.1	Heating	1.0396
10	6	2015	9	11.75	Heating	1.01372
10	6	2015	10	11.9	Heating	1.35321
10	6	2015	11	12.4	Heating	1.14057
10	6	2015	12	12.6	Heating	1.36559
10	6	2015	13	12.8	Heating	1.02984
10	6	2015	14	12.9	Heating	1.40759
10	6	2015	15	13.1	Heating	2.28536
10	6	2015	16	13.3	Heating	2.88476
10	6	2015	17	13.3	Heating	1.97425
10	6	2015	18	13.4	Heating	0.913465
10	6	2015	19	13.4	Heating	1.4437
10	6	2015	20	13.5	Heating	2.85982
10	6	2015	23	13.5	Heating	1.05246
11	6	2015	0	13.5	Heating	1.41801
11	6	2015	1	13.45	Heating	1.10093
11	6	2015	2	13.4	Heating	1.33552
11	6	2015	3	13.25	Heating	1.58022
11	6	2015	4	13	Heating	1.4578
11	6	2015	5	12.7	Heating	1.97467
11	6	2015	6	12.4	Heating	1.8544
11	6	2015	7	12.25	Heating	2.18066
11	6	2015	9	12.3	Heating	1.70776
11	6	2015	10	12.5	Heating	2.16684
11	6	2015	11	12.6	Heating	1.0778
11	6	2015	12	12.8	Heating	1.32468
11	6	2015	13	13	Heating	0.970269
11	6	2015	14	13.1	Heating	1.32682
11	6	2015	15	13.3	Heating	1.3276
11	6	2015	17	13.4	Heating	1.31391
11	6	2015	19	13.2	Heating	0.754687
11	6	2015	20	13.1	Heating	1.07738
11	6	2015	21	12.95	Heating	1.56284
11	6	2015	22	12.7	Heating	1.57864
11	6	2015	23	12.35	Heating	1.67409
12	6	2015	0	12	Heating	2.51507
12	6	2015	1	11.8	Heating	2.68003
12	6	2015	2	11.7	Heating	2.81321
12	6	2015	3	11.7	Heating	2.94923
12	6	2015	4	11.7	Heating	2.2499
12	6	2015	5	11.7	Heating	2.50382
12	6	2015	6	11.7	Heating	2.8845
12	6	2015	7	11.8	Heating	1.07575
15	6	2015	18	13	Heating	2.41185
15	6	2015	19	13.1	Heating	1.95341
15	6	2015	20	13.3	Heating	1.70142
15	6	2015	21	13.4	Heating	1.50314
15	6	2015	22	13.6	Heating	1.58354
15	6	2015	23	13.6	Heating	1.34474
16	6	2015	0	13.7	Heating	1.35468
16	6	2015	1	13.8	Heating	1.36135
16	6	2015	2	13.8	Heating	1.38086
16	6	2015	3	13.8	Heating	1.32533
16	6	2015	4	13.9	Heating	1.36807
16	6	2015	5	13.8	Heating	1.42815
16	6	2015	6	13.9	Heating	1.36713
16	6	2015	7	13.9	Heating	0.971457
16	6	2015	15	14.6	Heating	1.40243
16	6	2015	16	14.65	Heating	1.01856
16	6	2015	17	14.6	Heating	1.08225
16	6	2015	18	14.7	Heating	1.20037
16	6	2015	19	14.7	Heating	0.752358
17	6	2015	1	14.6	Heating	0.82831
17	6	2015	3	14.6	Heating	0.806662
17	6	2015	4	14.55	Heating	1.09844
17	6	2015	5	14.5	Heating	1.4963
17	6	2015	6	14.5	Heating	1.10253
17	6	2015	15	14.8	Heating	1.19563
17	6	2015	16	14.8	Heating	1.01178
17	6	2015	17	14.7	Heating	0.891653
17	6	2015	19	14.7	Heating	1.23323
17	6	2015	20	14.7	Heating	1.10535
17	6	2015	21	14.6	Heating	0.806128
17	6	2015	22	14.6	Heating	1.14105
17	6	2015	23	14.6	Heating	1.02294
18	6	2015	0	14.6	Heating	1.723
18	6	2015	1	14.5	Heating	1.7374
18	6	2015	2	14.4	Heating	1.11349
18	6	2015	3	14.3	Heating	2.01506
18	6	2015	4	14.2	Heating	1.34521
18	6	2015	5	14.1	Heating	1.66856
18	6	2015	6	14.1	Heating	1.35463
18	6	2015	7	14.1	Heating	1.35302
18	6	2015	15	14.1	Heating	2.16158
18	6	2015	16	14	Heating	1.11377
18	6	2015	17	13.9	Heating	1.12705
18	6	2015	18	13.9	Heating	1.3061
18	6	2015	19	13.8	Heating	0.95148
18	6	2015	20	13.7	Heating	1.49064
18	6	2015	21	13.7	Heating	2.56007
18	6	2015	22	13.6	Heating	1.14528
18	6	2015	23	13.5	Heating	2.12877
19	6	2015	0	13.4	Heating	1.73126
19	6	2015	1	13.3	Heating	1.96107
19	6	2015	2	13.2	Heating	2.16078
19	6	2015	3	13.1	Heating	1.78319
19	6	2015	4	13	Heating	1.82862
19	6	2015	5	12.8	Heating	1.02814
19	6	2015	6	12.8	Heating	1.40433
19	6	2015	7	12.8	Heating	1.48866
19	6	2015	8	12.9	Heating	1.17663
19	6	2015	9	12.9	Heating	2.35447
19	6	2015	10	13	Heating	1.60047
19	6	2015	11	13	Heating	1.72333
19	6	2015	12	13.1	Heating	1.14383
19	6	2015	13	13.1	Heating	1.31574
19	6	2015	14	13.25	Heating	1.16524
19	6	2015	15	13.3	Heating	1.15306
19	6	2015	17	13.1	Heating	0.738108
19	6	2015	18	13	Heating	0.742565
19	6	2015	19	12.8	Heating	1.09321
19	6	2015	20	12.8	Heating	2.44119
19	6	2015	21	12.8	Heating	2.03701
19	6	2015	22	12.8	Heating	1.63355
19	6	2015	23	12.5	Heating	1.63205
20	6	2015	0	12.3	Heating	1.7932
20	6	2015	1	12.2	Heating	1.99591
20	6	2015	2	12.1	Heating	1.96399
20	6	2015	3	12	Heating	2.13522
20	6	2015	4	11.9	Heating	2.3179
20	6	2015	5	11.7	Heating	1.37624
20	6	2015	6	11.6	Heating	1.54994
20	6	2015	7	11.4	Heating	1.96316
20	6	2015	8	11.4	Heating	2.59286
20	6	2015	9	11.5	Heating	1.96033
20	6	2015	10	11.6	Heating	1.97483
20	6	2015	11	11.9	Heating	1.67216
20	6	2015	12	12.1	Heating	1.38035
20	6	2015	13	12.25	Heating	1.14966
20	6	2015	14	12.4	Heating	1.78686
20	6	2015	15	12.3	Heating	0.778438
20	6	2015	16	12	Heating	1.0562
20	6	2015	17	11.55	Heating	1.66875
20	6	2015	18	12.3	Heating	1.1255
20	6	2015	19	12.25	Heating	1.00433
20	6	2015	20	12.2	Heating	1.98992
20	6	2015	21	11.8	Heating	2.47712
20	6	2015	22	11.9	Heating	2.00917
20	6	2015	23	11.8	Heating	1.93774
21	6	2015	0	11.6	Heating	0.70007
21	6	2015	1	11.55	Heating	1.78177
21	6	2015	2	11.4	Heating	1.35915
21	6	2015	3	11.2	Heating	2.48677
21	6	2015	4	11	Heating	2.25562
21	6	2015	5	10.8	Heating	3.0961
21	6	2015	6	10.6	Heating	2.55022
21	6	2015	7	10.4	Heating	2.79874
21	6	2015	8	10.3	Heating	3.07031
21	6	2015	9	10.4	Heating	2.24053
21	6	2015	10	10.5	Heating	1.92124
21	6	2015	11	10.7	Heating	1.85806
21	6	2015	12	10.9	Heating	1.89939
21	6	2015	15	11.6	Heating	1.50722
21	6	2015	16	11.7	Heating	1.6885
21	6	2015	17	11.8	Heating	2.20742
21	6	2015	18	11.8	Heating	2.02943
21	6	2015	19	11.9	Heating	2.49877
21	6	2015	20	11.4	Heating	1.61673
21	6	2015	21	11.5	Heating	1.71602
21	6	2015	22	11.4	Heating	1.29766
21	6	2015	23	11.4	Heating	1.35326
22	6	2015	0	11.3	Heating	1.89399
22	6	2015	1	11.3	Heating	2.18822
22	6	2015	2	11.1	Heating	2.62703
22	6	2015	3	11.2	Heating	2.47402
22	6	2015	4	11.1	Heating	2.55911
22	6	2015	5	11	Heating	2.24853
22	6	2015	6	11	Heating	3.12518
22	6	2015	7	11	Heating	2.21184
22	6	2015	14	12.3	Heating	0.83939
22	6	2015	15	12.3	Heating	2.93424
22	6	2015	16	12.4	Heating	2.27137
22	6	2015	17	12.5	Heating	2.4205
22	6	2015	18	12.6	Heating	1.84655
22	6	2015	19	12.7	Heating	1.87389
22	6	2015	20	12.8	Heating	2.82939
22	6	2015	21	12.9	Heating	2.08418
22	6	2015	22	13	Heating	1.85137
22	6	2015	23	13	Heating	1.81727
23	6	2015	0	13.1	Heating	1.41285
23	6	2015	1	13.2	Heating	1.08347
23	6	2015	2	13.3	Heating	1.74918
23	6	2015	3	13.3	Heating	1.51897
23	6	2015	4	13.4	Heating	1.49203
23	6	2015	5	13.4	Heating	2.14605
23	6	2015	6	13.4	Heating	1.76893
23	6	2015	7	13.3	Heating	1.36843
23	6	2015	12	14.1	Heating	1.21479
23	6	2015	13	14.2	Heating	0.883628
23	6	2015	15	14.9	Heating	0.787332
23	6	2015	17	15.1	Heating	0.820145
23	6	2015	18	15.2	Heating	0.804937
23	6	2015	19	15.1	Heating	1.16618
23	6	2015	20	15	Heating	1.0358
23	6	2015	21	15.1	Heating	0.962851
24	6	2015	0	15	Heating	1.62678
24	6	2015	1	14.9	Heating	1.06737
24	6	2015	2	14.7	Heating	1.23839
24	6	2015	3	14.6	Heating	1.35658
24	6	2015	4	14.45	Heating	1.12342
24	6	2015	5	14.35	Heating	1.16471
24	6	2015	6	14.3	Heating	1.31711
24	6	2015	7	14.2	Heating	1.6679
24	6	2015	8	14.15	Heating	1.0245
24	6	2015	9	14.2	Heating	1.00231
24	6	2015	13	14.5	Heating	0.597432
24	6	2015	15	14.6	Heating	0.773693
24	6	2015	21	14.4	Heating	1.18663
24	6	2015	22	14.2	Heating	1.09393
24	6	2015	23	14	Heating	1.10146
25	6	2015	0	13.8	Heating	1.09176
25	6	2015	1	13.7	Heating	1.45405
25	6	2015	2	13.6	Heating	1.49509
25	6	2015	3	13.4	Heating	1.69755
25	6	2015	4	13.35	Heating	1.572
25	6	2015	5	13.3	Heating	1.86429
25	6	2015	6	13.1	Heating	1.39749
25	6	2015	7	13.1	Heating	1.96931
25	6	2015	15	13.6	Heating	1.19934
27	6	2015	18	13.5	Heating	0.823594
27	6	2015	19	13.5	Heating	0.777048
27	6	2015	20	13.5	Heating	1.36974
27	6	2015	21	13.5	Heating	1.94155
27	6	2015	23	13.3	Heating	0.725536
28	6	2015	0	13.2	Heating	1.31961
28	6	2015	1	13.1	Heating	1.12236
28	6	2015	2	13	Heating	1.41621
28	6	2015	3	13	Heating	1.36809
28	6	2015	4	13	Heating	1.11622
28	6	2015	5	12.9	Heating	1.31502
28	6	2015	6	12.9	Heating	1.07672
28	6	2015	7	12.9	Heating	0.813628
28	6	2015	8	12.9	Heating	1.27761
28	6	2015	9	12.9	Heating	1.88629
28	6	2015	10	13	Heating	0.791764
28	6	2015	12	13.3	Heating	0.752684
28	6	2015	17	13.8	Heating	1.35158
28	6	2015	18	13.7	Heating	2.15816
28	6	2015	19	13.6	Heating	1.08428
28	6	2015	20	13.6	Heating	0.807014
28	6	2015	21	13.7	Heating	1.16985
28	6	2015	23	13.35	Heating	1.10979
29	6	2015	0	13.1	Heating	1.28358
29	6	2015	1	12.9	Heating	1.13777
29	6	2015	2	12.7	Heating	1.46875
29	6	2015	3	12.6	Heating	1.37885
29	6	2015	4	12.5	Heating	1.26067
29	6	2015	5	12.5	Heating	2.36519
29	6	2015	6	12.5	Heating	2.29942
29	6	2015	7	12.5	Heating	2.38124
29	6	2015	12	12.9	Heating	1.89105
29	6	2015	13	13	Heating	1.66147
29	6	2015	14	13.1	Heating	1.06437
29	6	2015	15	13.2	Heating	1.63321
29	6	2015	16	13.2	Heating	1.12236
29	6	2015	17	13.1	Heating	1.31841
29	6	2015	18	13.1	Heating	1.4644
29	6	2015	19	13.1	Heating	0.886055
29	6	2015	20	13.1	Heating	1.10753
29	6	2015	21	12.9	Heating	1.63804
29	6	2015	22	12.7	Heating	1.16783
29	6	2015	23	12.5	Heating	2.2826
30	6	2015	0	12.3	Heating	1.95789
30	6	2015	1	12.1	Heating	2.01532
30	6	2015	2	11.9	Heating	1.86798
30	6	2015	3	11.8	Heating	2.32146
30	6	2015	4	11.8	Heating	2.00482
30	6	2015	5	11.6	Heating	2.25198
30	6	2015	6	11.6	Heating	2.43882
30	6	2015	7	11.5	Heating	2.46703
30	6	2015	13	12	Heating	2.66817
30	6	2015	14	12.2	Heating	1.45696
30	6	2015	15	12.5	Heating	3.25218
30	6	2015	16	12.6	Heating	0.753502
30	6	2015	18	12.7	Heating	1.92347
30	6	2015	19	12.7	Heating	0.9398
30	6	2015	20	12.85	Heating	1.5811
30	6	2015	21	12.9	Heating	1.07831
30	6	2015	22	12.9	Heating	0.789065
30	6	2015	23	13	Heating	1.56823
1	7	2015	0	12.95	Heating	1.07623
1	7	2015	1	12.9	Heating	1.45412
1	7	2015	2	12.9	Heating	1.47648
1	7	2015	3	12.85	Heating	1.65614
1	7	2015	4	12.8	Heating	1.12913
1	7	2015	5	12.8	Heating	1.78667
1	7	2015	6	12.8	Heating	1.9573
1	7	2015	7	12.8	Heating	1.41302
1	7	2015	15	13.4	Heating	2.45482
1	7	2015	16	13.4	Heating	1.4491
1	7	2015	17	13.4	Heating	1.11379
1	7	2015	18	13.4	Heating	2.00914
1	7	2015	19	13.4	Heating	1.78558
1	7	2015	20	13.4	Heating	2.06074
1	7	2015	21	13.4	Heating	1.14422
1	7	2015	22	13.3	Heating	0.810514
1	7	2015	23	13.35	Heating	1.11341
2	7	2015	0	13.3	Heating	1.14159
2	7	2015	1	13.3	Heating	1.66139
2	7	2015	2	13.3	Heating	1.45171
2	7	2015	3	13.3	Heating	1.06572
2	7	2015	4	13.3	Heating	1.86919
2	7	2015	5	13.3	Heating	1.17972
2	7	2015	6	13	Heating	1.96605
2	7	2015	7	12.9	Heating	1.4416
2	7	2015	14	12.6	Heating	1.28137
2	7	2015	15	12.6	Heating	2.73847
2	7	2015	16	12.6	Heating	2.36609
2	7	2015	17	12.6	Heating	2.05308
2	7	2015	18	12.5	Heating	2.03849
2	7	2015	19	12.3	Heating	1.88054
2	7	2015	20	12.2	Heating	1.68584
2	7	2015	21	12	Heating	1.64576
2	7	2015	22	11.9	Heating	2.21678
2	7	2015	23	11.75	Heating	1.72267
3	7	2015	0	11.7	Heating	1.74763
3	7	2015	1	11.6	Heating	1.82752
3	7	2015	2	11.5	Heating	1.97072
3	7	2015	3	11.4	Heating	2.52178
3	7	2015	4	11.3	Heating	2.65692
3	7	2015	5	11.1	Heating	2.24316
3	7	2015	6	11	Heating	2.54848
3	7	2015	7	11	Heating	2.2384
3	7	2015	8	11.15	Heating	1.05485
3	7	2015	9	11.1	Heating	2.88414
3	7	2015	10	11.2	Heating	1.42624
3	7	2015	15	11.7	Heating	2.50538
3	7	2015	16	11.7	Heating	2.40079
3	7	2015	17	11.7	Heating	2.31027
3	7	2015	18	11.7	Heating	2.59627
3	7	2015	19	11.7	Heating	1.97523
3	7	2015	20	11.7	Heating	1.88346
3	7	2015	21	11.7	Heating	1.89221
3	7	2015	22	11.7	Heating	1.70509
3	7	2015	23	11.7	Heating	1.77475
4	7	2015	0	11.6	Heating	1.69159
4	7	2015	1	11.6	Heating	2.01131
4	7	2015	2	11.6	Heating	2.15758
4	7	2015	3	11.7	Heating	2.02823
4	7	2015	4	11.7	Heating	2.54128
4	7	2015	5	11.6	Heating	2.00789
4	7	2015	6	11.6	Heating	2.01656
4	7	2015	7	11.7	Heating	2.2744
4	7	2015	8	11.8	Heating	2.41344
4	7	2015	9	11.9	Heating	1.62657
4	7	2015	10	12	Heating	2.06649
4	7	2015	11	12	Heating	1.279
4	7	2015	12	12.1	Heating	1.97297
4	7	2015	13	12.1	Heating	1.18866
4	7	2015	16	12.2	Heating	1.84641
4	7	2015	17	12.2	Heating	2.64117
4	7	2015	18	12.3	Heating	2.31813
4	7	2015	19	12.25	Heating	2.36311
4	7	2015	20	12.3	Heating	2.40103
4	7	2015	21	12.3	Heating	2.60237
4	7	2015	22	12.35	Heating	2.33455
4	7	2015	23	12.4	Heating	2.57793
5	7	2015	0	12.3	Heating	1.40849
5	7	2015	1	12.3	Heating	1.97422
5	7	2015	2	12.3	Heating	1.92538
5	7	2015	3	12.3	Heating	2.11179
5	7	2015	4	12.3	Heating	1.9643
5	7	2015	5	12.2	Heating	1.64211
5	7	2015	6	12.2	Heating	1.99973
5	7	2015	7	12.2	Heating	1.68815
5	7	2015	8	12.1	Heating	2.29078
5	7	2015	9	12.1	Heating	2.65862
5	7	2015	10	12.25	Heating	1.04851
5	7	2015	11	12.5	Heating	0.853094
5	7	2015	15	13.4	Heating	0.952504
5	7	2015	16	13.3	Heating	1.58455
5	7	2015	19	13.2	Heating	0.908335
5	7	2015	20	13.15	Heating	1.11164
5	7	2015	21	13.05	Heating	2.28801
5	7	2015	22	12.95	Heating	1.11443
5	7	2015	23	12.8	Heating	2.3184
6	7	2015	0	12.7	Heating	2.20191
6	7	2015	1	12.6	Heating	1.78613
6	7	2015	2	12.5	Heating	2.03764
6	7	2015	3	12.5	Heating	2.03473
6	7	2015	4	12.5	Heating	2.47625
6	7	2015	5	12.4	Heating	1.40771
6	7	2015	6	12.3	Heating	1.71712
6	7	2015	7	12.3	Heating	2.01264
6	7	2015	14	12.3	Heating	2.19385
6	7	2015	15	12.3	Heating	3.19673
6	7	2015	16	12.3	Heating	3.30601
6	7	2015	17	12.2	Heating	2.9034
6	7	2015	18	12.2	Heating	2.05841
6	7	2015	19	12.3	Heating	2.63912
6	7	2015	20	12.2	Heating	1.71537
6	7	2015	21	12.25	Heating	2.25701
6	7	2015	22	12.25	Heating	1.72369
6	7	2015	23	12.3	Heating	2.61383
7	7	2015	0	12.2	Heating	1.78565
7	7	2015	1	12.2	Heating	2.58703
7	7	2015	2	12.2	Heating	2.59453
7	7	2015	3	12.1	Heating	2.25639
7	7	2015	4	12.1	Heating	2.81991
7	7	2015	5	12.1	Heating	1.96971
7	7	2015	6	12.1	Heating	2.56228
7	7	2015	7	12.1	Heating	2.00689
7	7	2015	15	12.9	Heating	2.48123
7	7	2015	16	12.9	Heating	1.78765
7	7	2015	17	12.9	Heating	1.99349
7	7	2015	18	13	Heating	2.3153
7	7	2015	19	12.9	Heating	1.44766
7	7	2015	20	12.8	Heating	1.25267
7	7	2015	21	12.8	Heating	1.62666
7	7	2015	22	12.75	Heating	1.17303
7	7	2015	23	12.55	Heating	1.67121
8	7	2015	0	12.3	Heating	2.19735
8	7	2015	1	12.1	Heating	2.60878
8	7	2015	2	11.8	Heating	1.77595
8	7	2015	3	11.6	Heating	2.5232
8	7	2015	4	11.4	Heating	2.64748
8	7	2015	5	11.3	Heating	2.81453
8	7	2015	6	11.1	Heating	2.60998
8	7	2015	7	11	Heating	3.18539
8	7	2015	8	10.9	Heating	2.19257
8	7	2015	11	11.65	Heating	1.28908
8	7	2015	12	11.85	Heating	2.37631
8	7	2015	13	12.1	Heating	1.70307
8	7	2015	14	12.25	Heating	1.70457
8	7	2015	15	12.45	Heating	1.05627
8	7	2015	16	12.6	Heating	1.01613
8	7	2015	17	12.6	Heating	1.2949
8	7	2015	18	12.7	Heating	1.40616
8	7	2015	19	12.7	Heating	1.358
8	7	2015	20	12.8	Heating	1.4485
8	7	2015	21	12.8	Heating	1.36228
8	7	2015	22	12.85	Heating	1.16636
8	7	2015	23	12.9	Heating	1.17459
9	7	2015	0	12.8	Heating	1.62555
9	7	2015	1	12.8	Heating	1.73804
9	7	2015	2	12.8	Heating	1.39008
9	7	2015	3	12.7	Heating	0.840264
9	7	2015	4	12.7	Heating	0.931168
9	7	2015	5	12.7	Heating	1.5219
9	7	2015	6	12.7	Heating	1.51357
9	7	2015	7	12.7	Heating	1.46711
9	7	2015	14	13.3	Heating	1.02138
9	7	2015	15	13.2	Heating	2.97628
9	7	2015	16	13.1	Heating	2.12024
9	7	2015	17	13.1	Heating	1.78256
9	7	2015	18	13.1	Heating	2.36807
9	7	2015	19	13.1	Heating	1.96162
9	7	2015	20	13.1	Heating	1.96637
9	7	2015	21	13.1	Heating	1.37216
9	7	2015	22	13	Heating	1.69646
9	7	2015	23	12.9	Heating	2.0623
10	7	2015	0	12.7	Heating	2.33796
10	7	2015	1	12.5	Heating	2.08614
10	7	2015	2	12.4	Heating	2.33667
10	7	2015	3	12.45	Heating	1.77609
10	7	2015	4	12.4	Heating	1.84376
10	7	2015	5	12.5	Heating	1.55134
10	7	2015	6	12.5	Heating	2.28667
10	7	2015	7	12.5	Heating	1.85686
10	7	2015	12	13	Heating	2.24534
10	7	2015	13	13	Heating	2.00779
10	7	2015	14	13.4	Heating	2.01062
10	7	2015	15	13.4	Heating	1.34608
10	7	2015	16	13.4	Heating	1.46885
10	7	2015	17	13.4	Heating	1.8582
10	7	2015	18	13.5	Heating	1.30667
10	7	2015	19	13.5	Heating	2.0443
10	7	2015	20	13.5	Heating	2.14758
10	7	2015	21	13.5	Heating	1.07441
10	7	2015	22	13.5	Heating	1.45616
10	7	2015	23	13.5	Heating	1.43823
11	7	2015	0	13.5	Heating	2.21971
11	7	2015	1	13.4	Heating	1.94269
11	7	2015	2	13.4	Heating	1.47813
11	7	2015	3	13.2	Heating	1.99262
11	7	2015	4	13.2	Heating	2.20873
11	7	2015	5	13.1	Heating	1.81539
11	7	2015	6	13.15	Heating	1.84324
11	7	2015	7	13.2	Heating	1.92045
11	7	2015	8	13.1	Heating	1.77265
11	7	2015	9	13.2	Heating	1.52572
11	7	2015	10	13.4	Heating	1.43455
11	7	2015	11	13.35	Heating	1.69453
11	7	2015	12	12.8	Heating	2.2098
11	7	2015	16	12.8	Heating	0.952038
11	7	2015	17	12.5	Heating	3.02098
11	7	2015	18	12.4	Heating	2.4378
11	7	2015	19	12.4	Heating	2.2828
11	7	2015	20	12.2	Heating	2.4248
11	7	2015	21	12.15	Heating	2.29201
11	7	2015	22	12.1	Heating	3.02525
11	7	2015	23	11.9	Heating	2.72087
12	7	2015	0	11.75	Heating	2.36407
12	7	2015	1	11.5	Heating	2.92645
12	7	2015	2	11.15	Heating	2.44699
12	7	2015	3	11.1	Heating	2.89166
12	7	2015	4	11	Heating	2.93098
12	7	2015	5	10.75	Heating	2.89151
12	7	2015	6	10.4	Heating	2.63698
12	7	2015	7	10.3	Heating	3.20935
12	7	2015	8	10.1	Heating	3.64117
12	7	2015	9	10.2	Heating	2.58983
12	7	2015	10	10.3	Heating	2.66967
12	7	2015	11	10.4	Heating	2.85198
12	7	2015	12	10.4	Heating	2.30349
12	7	2015	16	11.3	Heating	2.46202
12	7	2015	17	11.5	Heating	3.55379
12	7	2015	18	11.7	Heating	1.67822
12	7	2015	19	11.8	Heating	1.54512
12	7	2015	20	12	Heating	1.40953
12	7	2015	21	12.15	Heating	1.69122
12	7	2015	22	12.3	Heating	1.41834
12	7	2015	23	12.3	Heating	1.4109
13	7	2015	0	12.4	Heating	2.22261
13	7	2015	1	12.5	Heating	1.70633
13	7	2015	2	12.5	Heating	1.39768
13	7	2015	3	12.4	Heating	2.28901
13	7	2015	4	12.4	Heating	1.67246
13	7	2015	5	12.3	Heating	1.68811
13	7	2015	6	12.2	Heating	1.95951
13	7	2015	7	12.05	Heating	2.28425
13	7	2015	9	11.7	Heating	0.889834
13	7	2015	14	12.3	Heating	1.24845
13	7	2015	15	12.5	Heating	3.33645
13	7	2015	16	12.6	Heating	2.04894
13	7	2015	17	12.6	Heating	3.25313
13	7	2015	18	12.6	Heating	2.61196
13	7	2015	19	12.6	Heating	1.51044
13	7	2015	20	12.2	Heating	2.00302
13	7	2015	21	12.15	Heating	1.83208
13	7	2015	22	11.95	Heating	1.80007
13	7	2015	23	11.7	Heating	2.402
14	7	2015	0	11.5	Heating	2.45948
14	7	2015	1	11.4	Heating	2.5013
14	7	2015	2	11.3	Heating	1.87123
14	7	2015	3	11.2	Heating	2.49759
14	7	2015	4	11.1	Heating	2.85158
14	7	2015	5	11.05	Heating	2.56189
14	7	2015	6	11	Heating	2.56347
14	7	2015	7	11.1	Heating	2.88963
14	7	2015	14	11.4	Heating	2.38619
14	7	2015	15	11.3	Heating	4.33977
14	7	2015	16	11.2	Heating	3.65752
14	7	2015	17	11.3	Heating	3.30174
14	7	2015	18	11.3	Heating	2.60849
14	7	2015	19	11.45	Heating	2.59295
14	7	2015	20	11.4	Heating	1.92085
14	7	2015	21	11.35	Heating	2.60067
14	7	2015	22	11.3	Heating	2.25324
14	7	2015	23	11.3	Heating	2.89113
15	7	2015	0	11.3	Heating	2.52483
15	7	2015	1	11.2	Heating	3.16432
15	7	2015	2	11	Heating	1.98948
15	7	2015	3	10.8	Heating	2.63785
15	7	2015	4	10.8	Heating	3.48448
15	7	2015	5	10.8	Heating	3.38096
15	7	2015	6	10.7	Heating	2.41518
15	7	2015	7	10.75	Heating	3.16087
15	7	2015	8	10.8	Heating	0.98354
15	7	2015	9	10.8	Heating	3.22845
15	7	2015	10	10.55	Heating	2.52312
15	7	2015	11	10.9	Heating	2.52003
15	7	2015	12	11	Heating	2.49117
15	7	2015	13	11.1	Heating	2.02895
15	7	2015	14	11.2	Heating	1.93587
15	7	2015	15	11.4	Heating	2.46606
15	7	2015	16	11.4	Heating	1.68454
15	7	2015	17	11.5	Heating	1.52855
15	7	2015	18	11.55	Heating	3.01077
15	7	2015	19	11.6	Heating	2.86423
15	7	2015	20	11.7	Heating	1.88234
15	7	2015	21	11.8	Heating	2.49341
15	7	2015	22	11.8	Heating	1.96072
15	7	2015	23	11.8	Heating	2.68465
16	7	2015	0	11.8	Heating	2.47215
16	7	2015	1	11.8	Heating	2.19356
16	7	2015	2	11.8	Heating	2.21389
16	7	2015	3	11.8	Heating	2.47039
16	7	2015	4	11.8	Heating	2.44648
16	7	2015	5	11.8	Heating	2.43191
16	7	2015	6	11.9	Heating	2.46377
16	7	2015	7	11.9	Heating	2.12555
16	7	2015	15	12.4	Heating	3.28386
16	7	2015	16	12.5	Heating	2.57927
16	7	2015	17	12.5	Heating	2.05008
16	7	2015	18	12.4	Heating	2.27016
16	7	2015	19	12.4	Heating	2.46982
16	7	2015	20	12.4	Heating	1.98264
16	7	2015	21	12.35	Heating	2.52579
16	7	2015	22	12.3	Heating	2.55103
16	7	2015	23	12.2	Heating	1.60374
17	7	2015	0	12.1	Heating	2.51426
17	7	2015	1	12	Heating	2.85394
17	7	2015	2	11.7	Heating	1.83665
17	7	2015	3	11.6	Heating	2.38651
17	7	2015	4	11.5	Heating	2.6785
17	7	2015	5	11.5	Heating	2.34269
17	7	2015	6	11.4	Heating	1.81132
17	7	2015	7	11.4	Heating	2.56791
17	7	2015	9	11.4	Heating	1.4084
17	7	2015	10	11.5	Heating	2.20962
17	7	2015	11	11.55	Heating	1.69929
17	7	2015	12	11.7	Heating	1.99726
17	7	2015	13	11.8	Heating	1.973
17	7	2015	14	12	Heating	1.44078
17	7	2015	15	12.1	Heating	1.77446
17	7	2015	16	12.2	Heating	2.05835
17	7	2015	17	12.2	Heating	1.58424
17	7	2015	18	12.2	Heating	1.45686
17	7	2015	19	12.2	Heating	2.11629
17	7	2015	20	12.1	Heating	2.45744
17	7	2015	21	12.1	Heating	2.53574
17	7	2015	22	12	Heating	2.81579
17	7	2015	23	11.9	Heating	2.51588
18	7	2015	0	11.8	Heating	3.11661
18	7	2015	1	11.8	Heating	2.85544
18	7	2015	2	11.8	Heating	2.91963
18	7	2015	3	11.7	Heating	3.2346
18	7	2015	4	11.7	Heating	2.58989
18	7	2015	5	11.7	Heating	1.96782
18	7	2015	6	11.7	Heating	2.27949
18	7	2015	7	11.6	Heating	2.624
18	7	2015	8	11.6	Heating	2.62
18	7	2015	9	11.6	Heating	1.70062
18	7	2015	10	11.7	Heating	0.979333
18	7	2015	11	11.8	Heating	1.21845
18	7	2015	12	11.8	Heating	0.96996
18	7	2015	14	12	Heating	1.73615
18	7	2015	15	12	Heating	2.23482
18	7	2015	16	12.1	Heating	1.66435
18	7	2015	17	12.1	Heating	1.9605
18	7	2015	18	12	Heating	1.61446
18	7	2015	19	11.85	Heating	2.04592
18	7	2015	20	11.6	Heating	2.52894
18	7	2015	21	11.4	Heating	2.6781
18	7	2015	22	11.05	Heating	2.48617
18	7	2015	23	10.8	Heating	2.76864
19	7	2015	0	10.5	Heating	2.36247
19	7	2015	1	10.2	Heating	2.57531
19	7	2015	2	10	Heating	2.44842
19	7	2015	3	9.4	Heating	0.8683
19	7	2015	4	9.4	Heating	2.89939
19	7	2015	9	8.65	Heating	3.38947
19	7	2015	10	8.9	Heating	3.54643
19	7	2015	11	9.1	Heating	3.15114
19	7	2015	12	9.4	Heating	2.52581
19	7	2015	15	10.1	Heating	2.90968
19	7	2015	16	10	Heating	3.33281
19	7	2015	17	10.5	Heating	1.94208
19	7	2015	18	10.5	Heating	1.43895
19	7	2015	19	10.6	Heating	1.71902
19	7	2015	20	10.6	Heating	2.18517
19	7	2015	21	10.4	Heating	2.24325
19	7	2015	22	10.1	Heating	1.66847
19	7	2015	23	9.95	Heating	2.23401
20	7	2015	0	9.7	Heating	1.9205
20	7	2015	7	8.2	Heating	1.22964
20	7	2015	8	8.2	Heating	0.930375
20	7	2015	9	8.7	Heating	3.35518
20	7	2015	10	8.9	Heating	2.81268
20	7	2015	11	9.2	Heating	2.36033
20	7	2015	12	9.65	Heating	2.16671
20	7	2015	13	10	Heating	1.62906
31	7	2015	19	12.1	Heating	1.42103
31	7	2015	21	12.15	Heating	1.8083
31	7	2015	22	12.1	Heating	0.653024
31	7	2015	23	12.1	Heating	1.52974
1	8	2015	0	12	Heating	2.44395
1	8	2015	1	12.1	Heating	2.91603
1	8	2015	2	12.1	Heating	1.84282
1	8	2015	3	12.1	Heating	1.73593
1	8	2015	4	12.1	Heating	2.60666
1	8	2015	5	12.2	Heating	2.62187
1	8	2015	6	12.2	Heating	1.98109
1	8	2015	7	12.25	Heating	1.73383
1	8	2015	9	12.2	Heating	1.9272
1	8	2015	10	12.2	Heating	1.72864
1	8	2015	14	12.3	Heating	1.26453
1	8	2015	16	12.3	Heating	1.96986
1	8	2015	18	12.2	Heating	1.18212
1	8	2015	19	12.2	Heating	2.53873
1	8	2015	20	12	Heating	2.40432
1	8	2015	21	11.9	Heating	1.76714
1	8	2015	22	11.8	Heating	1.63065
1	8	2015	23	11.7	Heating	2.44545
2	8	2015	0	11.65	Heating	1.70126
2	8	2015	1	11.6	Heating	2.0673
2	8	2015	2	11.5	Heating	2.6151
2	8	2015	3	11.5	Heating	2.50146
2	8	2015	4	11.4	Heating	2.54289
2	8	2015	5	11.3	Heating	3.05148
2	8	2015	6	11.2	Heating	2.63838
2	8	2015	7	11.1	Heating	3.10343
2	8	2015	8	11.1	Heating	1.27268
2	8	2015	9	11.1	Heating	1.67004
2	8	2015	10	11.3	Heating	1.24357
2	8	2015	11	11.4	Heating	0.91144
2	8	2015	13	11.9	Heating	1.68599
2	8	2015	18	12.7	Heating	0.899766
2	8	2015	19	12.7	Heating	3.00849
2	8	2015	20	12.6	Heating	1.50963
2	8	2015	21	12.6	Heating	0.888118
2	8	2015	22	12.4	Heating	1.44442
2	8	2015	23	12.3	Heating	1.82403
3	8	2015	0	12.2	Heating	1.79668
3	8	2015	1	12.2	Heating	1.74294
3	8	2015	2	12.1	Heating	3.69995
3	8	2015	3	12.1	Heating	2.37474
3	8	2015	4	12	Heating	2.84557
3	8	2015	5	11.9	Heating	2.15721
3	8	2015	6	11.6	Heating	2.18306
3	8	2015	7	11.4	Heating	3.45363
3	8	2015	8	11.3	Heating	1.3049
3	8	2015	9	11.2	Heating	2.52998
3	8	2015	10	11.05	Heating	2.10726
3	8	2015	11	11.05	Heating	2.20722
3	8	2015	12	11	Heating	1.51253
3	8	2015	13	11.1	Heating	2.53396
3	8	2015	14	11.15	Heating	2.09566
3	8	2015	15	11.3	Heating	2.36324
3	8	2015	16	11.4	Heating	2.77396
3	8	2015	17	11.3	Heating	2.18115
3	8	2015	18	11.2	Heating	2.76159
3	8	2015	19	11	Heating	2.85605
3	8	2015	20	10.9	Heating	2.86494
3	8	2015	21	10.7	Heating	3.44371
3	8	2015	22	10.6	Heating	3.46296
3	8	2015	23	10.4	Heating	2.67675
4	8	2015	0	10.35	Heating	4.01581
4	8	2015	1	10.2	Heating	3.03271
4	8	2015	2	10.1	Heating	4.17337
4	8	2015	3	9.9	Heating	3.48688
4	8	2015	4	9.7	Heating	4.56669
4	8	2015	5	9.6	Heating	3.68102
4	8	2015	17	10.7	Heating	4.69775
4	8	2015	18	10.9	Heating	5.04286
4	8	2015	19	11	Heating	2.3251
4	8	2015	23	11.2	Heating	0.849038
5	8	2015	4	11.4	Heating	1.2286
5	8	2015	8	11.15	Heating	2.56424
5	8	2015	9	11.1	Heating	1.86882
5	8	2015	15	11.5	Heating	5.0052
5	8	2015	16	11.55	Heating	2.58251
5	8	2015	17	11.5	Heating	2.13233
5	8	2015	18	11.3	Heating	2.87966
5	8	2015	19	11.2	Heating	1.51126
5	8	2015	20	11.05	Heating	1.83463
5	8	2015	21	10.9	Heating	2.8079
5	8	2015	22	10.8	Heating	2.32885
5	8	2015	23	10.7	Heating	2.61261
6	8	2015	0	10.6	Heating	2.28862
6	8	2015	1	10.5	Heating	2.59431
6	8	2015	2	10.5	Heating	2.71324
6	8	2015	3	10.5	Heating	2.75684
6	8	2015	4	10.5	Heating	3.84537
6	8	2015	5	10.5	Heating	3.21056
6	8	2015	6	10.5	Heating	2.74308
6	8	2015	7	10.6	Heating	2.90954
6	8	2015	9	10.7	Heating	1.94446
6	8	2015	15	11.9	Heating	3.52297
6	8	2015	16	12	Heating	2.1501
6	8	2015	19	12.3	Heating	1.18311
6	8	2015	20	12.3	Heating	2.56005
6	8	2015	21	12.2	Heating	1.78467
6	8	2015	22	12.1	Heating	2.1197
6	8	2015	23	12	Heating	1.89187
7	8	2015	0	11.95	Heating	2.87181
7	8	2015	1	11.9	Heating	3.07329
7	8	2015	2	11.8	Heating	1.88971
7	8	2015	3	11.7	Heating	2.31444
7	8	2015	4	11.6	Heating	2.08726
7	8	2015	5	11.5	Heating	2.18897
7	8	2015	6	11.4	Heating	2.39509
7	8	2015	7	11.3	Heating	2.76335
7	8	2015	8	11.35	Heating	1.86899
7	8	2015	9	11.4	Heating	2.42006
7	8	2015	15	12.2	Heating	3.38343
7	8	2015	16	12.3	Heating	0.976727
7	8	2015	17	12.4	Heating	2.83529
7	8	2015	18	12.4	Heating	1.57178
7	8	2015	19	12.5	Heating	1.52528
7	8	2015	20	12.5	Heating	1.65765
7	8	2015	21	12.5	Heating	1.31576
8	8	2015	0	12.5	Heating	1.74797
8	8	2015	1	12.5	Heating	1.4619
8	8	2015	2	12.4	Heating	1.1376
8	8	2015	3	12.4	Heating	0.943113
8	8	2015	4	12.3	Heating	0.954312
8	8	2015	5	12.3	Heating	1.74822
8	8	2015	6	12.2	Heating	2.36259
8	8	2015	7	12.15	Heating	1.99122
8	8	2015	8	12.2	Heating	2.17055
8	8	2015	9	12.2	Heating	1.52053
8	8	2015	10	12.2	Heating	0.685337
8	8	2015	12	12.4	Heating	1.60838
8	8	2015	18	12.8	Heating	1.20598
8	8	2015	22	12.8	Heating	0.90655
9	8	2015	0	12.5	Heating	1.54916
9	8	2015	1	12.4	Heating	1.51261
9	8	2015	2	12.4	Heating	2.13353
9	8	2015	3	12.3	Heating	1.3046
9	8	2015	4	12.3	Heating	2.83196
9	8	2015	5	12.2	Heating	2.53589
9	8	2015	6	12.2	Heating	2.32444
9	8	2015	7	12.2	Heating	1.89792
9	8	2015	8	12.1	Heating	1.93703
9	8	2015	9	12.2	Heating	2.15267
9	8	2015	10	12.3	Heating	1.53074
9	8	2015	11	12.4	Heating	1.79479
9	8	2015	16	13.1	Heating	1.47822
9	8	2015	21	12.9	Heating	1.95811
10	8	2015	0	12.6	Heating	1.65965
10	8	2015	1	12.5	Heating	1.52303
10	8	2015	2	12.4	Heating	1.53073
10	8	2015	3	12.5	Heating	1.08542
10	8	2015	4	12.4	Heating	3.14206
10	8	2015	5	12.3	Heating	2.26762
10	8	2015	6	12.3	Heating	1.88755
10	8	2015	7	12.1	Heating	2.30195
10	8	2015	9	12.3	Heating	2.50813
10	8	2015	10	12.4	Heating	1.14961
10	8	2015	14	13.4	Heating	1.64831
10	8	2015	19	13.4	Heating	1.74997
10	8	2015	20	13.2	Heating	2.08725
10	8	2015	22	12.95	Heating	1.93736
10	8	2015	23	12.75	Heating	1.60583
11	8	2015	0	12.7	Heating	3.07976
11	8	2015	1	12.6	Heating	1.74299
11	8	2015	2	12.35	Heating	2.36982
11	8	2015	3	12.3	Heating	2.72675
11	8	2015	4	12.2	Heating	2.46183
11	8	2015	5	12.1	Heating	3.58104
11	8	2015	6	12	Heating	3.50263
11	8	2015	7	11.95	Heating	2.21574
11	8	2015	13	12.9	Heating	1.39417
11	8	2015	16	13.3	Heating	2.15661
11	8	2015	18	13.2	Heating	1.30426
11	8	2015	20	13.2	Heating	1.23918
11	8	2015	21	13.3	Heating	2.2785
11	8	2015	22	13.3	Heating	1.84314
11	8	2015	23	13.3	Heating	2.77178
12	8	2015	0	13.3	Heating	1.99185
12	8	2015	1	13.3	Heating	1.9547
12	8	2015	2	13.25	Heating	2.96358
12	8	2015	3	13.2	Heating	1.85064
12	8	2015	4	13.1	Heating	1.7805
12	8	2015	5	13	Heating	1.46995
12	8	2015	6	12.95	Heating	2.72172
12	8	2015	7	12.8	Heating	1.51712
12	8	2015	8	12.7	Heating	1.42229
12	8	2015	15	13.3	Heating	1.98355
12	8	2015	16	13.2	Heating	1.24026
12	8	2015	18	13.2	Heating	1.88583
12	8	2015	19	13.15	Heating	1.87274
12	8	2015	20	13.1	Heating	2.0492
12	8	2015	21	12.9	Heating	1.26832
12	8	2015	22	12.7	Heating	1.44252
12	8	2015	23	12.5	Heating	2.27714
13	8	2015	0	12.3	Heating	1.92532
13	8	2015	1	12.1	Heating	1.95586
13	8	2015	2	12	Heating	2.00234
13	8	2015	3	11.9	Heating	1.47612
13	8	2015	4	11.8	Heating	3.20321
13	8	2015	5	11.8	Heating	2.37558
13	8	2015	6	11.7	Heating	2.08985
13	8	2015	7	11.8	Heating	2.76422
13	8	2015	15	12.6	Heating	2.96596
13	8	2015	16	12.6	Heating	1.69815
13	8	2015	17	12.7	Heating	1.19961
13	8	2015	20	12.9	Heating	0.826771
13	8	2015	22	12.8	Heating	1.37057
13	8	2015	23	12.8	Heating	2.14182
14	8	2015	0	12.8	Heating	1.25269
14	8	2015	1	12.8	Heating	1.37262
14	8	2015	2	12.7	Heating	1.56877
14	8	2015	3	12.7	Heating	1.15067
14	8	2015	4	12.7	Heating	1.16511
14	8	2015	5	12.65	Heating	1.17468
14	8	2015	6	12.6	Heating	1.95501
14	8	2015	7	12.6	Heating	1.47579
14	8	2015	10	12.8	Heating	2.21513
14	8	2015	20	13.7	Heating	0.762832
14	8	2015	22	13.7	Heating	1.49004
15	8	2015	1	13.5	Heating	0.883513
15	8	2015	5	13.3	Heating	1.24174
16	8	2015	21	13.1	Heating	4.99507
16	8	2015	22	13.2	Heating	2.76074
16	8	2015	23	13.2	Heating	1.86723
17	8	2015	1	13.2	Heating	2.44066
17	8	2015	2	13.3	Heating	1.11187
17	8	2015	4	13.1	Heating	1.95186
17	8	2015	5	12.9	Heating	1.59878
17	8	2015	6	12.75	Heating	2.62923
17	8	2015	7	12.7	Heating	1.45047
17	8	2015	15	12.45	Heating	3.3102
17	8	2015	16	12.4	Heating	1.73977
17	8	2015	17	12.35	Heating	2.03057
17	8	2015	18	12.3	Heating	1.32302
17	8	2015	19	12.1	Heating	2.67535
17	8	2015	20	11.9	Heating	2.55635
17	8	2015	21	11.7	Heating	2.60948
17	8	2015	22	11.5	Heating	2.11552
17	8	2015	23	11.35	Heating	2.58911
18	8	2015	0	11.1	Heating	2.55459
18	8	2015	1	10.9	Heating	2.27499
18	8	2015	2	10.7	Heating	2.55418
18	8	2015	3	10.5	Heating	3.74402
18	8	2015	4	10.4	Heating	2.67404
18	8	2015	5	10.4	Heating	2.67784
18	8	2015	6	10.3	Heating	3.07998
18	8	2015	7	10.3	Heating	2.29576
18	8	2015	9	10.4	Heating	1.22544
18	8	2015	10	10.55	Heating	1.55363
18	8	2015	11	10.7	Heating	1.38217
18	8	2015	13	11	Heating	0.77362
18	8	2015	14	11.2	Heating	1.51705
18	8	2015	15	11.4	Heating	0.78506
18	8	2015	16	11.4	Heating	1.7369
18	8	2015	17	11.4	Heating	1.93794
18	8	2015	18	11.5	Heating	1.60223
18	8	2015	19	11.6	Heating	2.92288
18	8	2015	20	11.6	Heating	1.75585
18	8	2015	21	11.7	Heating	1.04037
18	8	2015	22	11.7	Heating	1.75807
18	8	2015	23	11.7	Heating	1.91438
19	8	2015	0	11.7	Heating	2.44507
19	8	2015	1	11.65	Heating	1.53134
19	8	2015	2	11.7	Heating	2.19384
19	8	2015	3	11.6	Heating	2.41236
19	8	2015	4	11.6	Heating	1.82507
19	8	2015	5	11.5	Heating	3.23448
19	8	2015	6	11.45	Heating	2.46934
19	8	2015	7	11.4	Heating	2.20559
19	8	2015	15	12.4	Heating	2.07229
19	8	2015	16	12.5	Heating	1.38361
19	8	2015	17	12.5	Heating	1.67075
19	8	2015	18	12.6	Heating	2.00634
19	8	2015	19	12.5	Heating	1.29858
19	8	2015	20	12.3	Heating	1.32349
19	8	2015	21	12.2	Heating	1.99909
19	8	2015	22	12.05	Heating	2.60796
19	8	2015	23	11.95	Heating	2.02621
20	8	2015	0	11.8	Heating	3.64394
20	8	2015	1	11.8	Heating	2.9794
20	8	2015	2	11.7	Heating	3.24956
20	8	2015	3	11.7	Heating	2.92119
20	8	2015	4	11.6	Heating	2.83112
20	8	2015	5	11.6	Heating	3.36797
20	8	2015	6	11.5	Heating	2.97682
20	8	2015	7	11.5	Heating	2.57363
20	8	2015	15	13.5	Heating	2.13135
20	8	2015	16	13.6	Heating	1.0909
20	8	2015	17	13.8	Heating	1.39649
20	8	2015	20	13.9	Heating	1.32698
20	8	2015	21	14	Heating	0.65149
20	8	2015	23	14.1	Heating	1.61388
21	8	2015	0	14.1	Heating	1.46713
21	8	2015	2	14.1	Heating	1.73207
21	8	2015	3	14.1	Heating	1.35937
21	8	2015	4	14.1	Heating	1.35787
21	8	2015	5	14.1	Heating	1.85713
21	8	2015	7	14.2	Heating	1.15181
22	8	2015	1	15.2	Heating	1.59478
22	8	2015	2	15.1	Heating	0.77323
22	8	2015	4	14.75	Heating	1.59009
22	8	2015	5	14.6	Heating	1.0914
22	8	2015	6	14.4	Heating	1.88282
22	8	2015	7	14.2	Heating	1.85632
22	8	2015	8	14.2	Heating	1.44147
23	8	2015	1	14.8	Heating	1.27232
23	8	2015	3	14.2	Heating	1.12004
23	8	2015	4	13.9	Heating	1.85631
23	8	2015	6	13.4	Heating	1.70201
23	8	2015	7	13.3	Heating	2.00512
23	8	2015	8	13.2	Heating	1.14061
23	8	2015	18	14.3	Heating	1.33714
23	8	2015	21	14.15	Heating	1.54926
24	8	2015	1	13.7	Heating	1.19476
24	8	2015	2	13.5	Heating	1.4982
24	8	2015	3	13.4	Heating	2.13244
24	8	2015	4	13.3	Heating	2.26137
24	8	2015	5	13.1	Heating	2.37304
24	8	2015	6	12.95	Heating	2.61967
24	8	2015	7	12.9	Heating	1.74461
24	8	2015	15	13.5	Heating	3.22878
24	8	2015	16	13.5	Heating	1.6208
24	8	2015	17	13.6	Heating	0.942545
24	8	2015	18	13.6	Heating	1.30285
24	8	2015	20	13.6	Heating	0.628592
24	8	2015	21	13.5	Heating	1.94876
24	8	2015	23	13.4	Heating	2.26022
25	8	2015	0	13.3	Heating	2.55297
25	8	2015	1	13.3	Heating	1.31295
25	8	2015	2	13.2	Heating	2.1246
25	8	2015	3	13.1	Heating	3.28706
25	8	2015	4	13.05	Heating	1.92658
25	8	2015	5	13	Heating	2.50813
25	8	2015	6	12.9	Heating	2.89773
25	8	2015	8	12.9	Heating	1.16429
25	8	2015	10	13.1	Heating	1.3927
25	8	2015	11	13.2	Heating	1.0041
25	8	2015	13	13.4	Heating	2.61434
25	8	2015	21	13.6	Heating	2.23451
25	8	2015	22	13.6	Heating	1.50182
26	8	2015	0	13.4	Heating	2.02835
26	8	2015	1	13.3	Heating	2.38828
26	8	2015	2	13.2	Heating	1.62905
26	8	2015	3	13.2	Heating	2.00221
26	8	2015	4	13.05	Heating	1.54806
26	8	2015	5	12.9	Heating	3.00528
26	8	2015	6	12.8	Heating	2.19874
26	8	2015	17	13.8	Heating	1.10785
26	8	2015	20	13.8	Heating	1.85468
26	8	2015	23	13.7	Heating	1.48151
27	8	2015	1	13.5	Heating	1.20687
27	8	2015	2	13.45	Heating	1.9402
27	8	2015	4	13.3	Heating	1.97368
27	8	2015	5	13.3	Heating	0.967011
27	8	2015	6	13.2	Heating	1.25263
27	8	2015	7	13.2	Heating	1.89239
27	8	2015	9	13.1	Heating	1.94213
27	8	2015	11	13.2	Heating	1.84058
27	8	2015	12	13.2	Heating	1.58234
27	8	2015	15	13.4	Heating	1.26807
27	8	2015	17	13.4	Heating	1.44172
27	8	2015	19	13.45	Heating	1.78207
27	8	2015	20	13.4	Heating	2.5558
27	8	2015	22	13.4	Heating	2.02183
27	8	2015	23	13.3	Heating	2.41861
28	8	2015	1	13.1	Heating	2.28966
28	8	2015	2	13	Heating	2.19885
28	8	2015	3	12.8	Heating	1.4283
28	8	2015	4	12.6	Heating	2.8903
28	8	2015	5	12.5	Heating	2.45253
28	8	2015	6	12.3	Heating	1.40378
28	8	2015	7	12.2	Heating	3.89739
28	8	2015	9	12.2	Heating	2.74461
28	8	2015	10	12.3	Heating	2.47485
28	8	2015	14	12.8	Heating	1.83209
28	8	2015	16	12.9	Heating	1.50788
28	8	2015	18	12.8	Heating	1.59757
28	8	2015	19	12.7	Heating	2.49229
28	8	2015	20	12.6	Heating	2.06772
28	8	2015	21	12.35	Heating	1.57071
28	8	2015	22	12.2	Heating	2.90154
28	8	2015	23	11.95	Heating	1.82715
29	8	2015	0	11.75	Heating	1.63958
29	8	2015	1	11.6	Heating	3.95207
29	8	2015	2	11.6	Heating	2.6545
29	8	2015	3	11.5	Heating	1.62906
29	8	2015	4	11.4	Heating	3.76616
29	8	2015	5	11.4	Heating	2.95291
29	8	2015	6	11.1	Heating	2.12452
29	8	2015	7	10.8	Heating	3.27614
29	8	2015	8	10.8	Heating	3.58811
29	8	2015	9	10.8	Heating	1.83874
29	8	2015	10	11	Heating	2.34257
29	8	2015	11	11.1	Heating	1.76408
29	8	2015	14	11.7	Heating	2.35581
29	8	2015	15	11.9	Heating	1.18944
29	8	2015	16	12	Heating	1.36555
29	8	2015	17	12.1	Heating	3.36501
29	8	2015	20	12.3	Heating	3.03846
29	8	2015	21	12.3	Heating	1.84141
29	8	2015	22	12.3	Heating	2.12947
29	8	2015	23	12.2	Heating	2.35214
30	8	2015	0	12.2	Heating	1.95575
30	8	2015	2	12	Heating	3.01848
30	8	2015	3	11.9	Heating	2.39277
30	8	2015	4	11.9	Heating	1.09657
30	8	2015	5	11.8	Heating	2.53622
30	8	2015	6	11.7	Heating	2.12407
30	8	2015	7	11.7	Heating	1.85033
30	8	2015	8	11.7	Heating	1.75909
30	8	2015	9	11.7	Heating	2.32924
30	8	2015	10	11.8	Heating	1.31948
30	8	2015	16	12.5	Heating	1.42078
30	8	2015	18	12.5	Heating	1.22842
30	8	2015	19	12.55	Heating	2.69047
30	8	2015	20	12.55	Heating	1.38
30	8	2015	21	12.5	Heating	1.6208
30	8	2015	22	12.4	Heating	1.44853
30	8	2015	23	12.4	Heating	1.40783
31	8	2015	0	12.3	Heating	1.02769
31	8	2015	1	12.2	Heating	2.44419
31	8	2015	2	12.1	Heating	2.65762
31	8	2015	3	12	Heating	1.6464
31	8	2015	4	11.9	Heating	2.39316
31	8	2015	5	11.8	Heating	2.31445
31	8	2015	6	11.7	Heating	1.59033
31	8	2015	7	11.7	Heating	2.52539
31	8	2015	8	11.7	Heating	1.61805
31	8	2015	9	11.7	Heating	1.85624
31	8	2015	15	12.5	Heating	2.48553
31	8	2015	16	12.6	Heating	1.38892
31	8	2015	17	12.6	Heating	1.00257
31	8	2015	18	12.6	Heating	1.55834
31	8	2015	19	12.6	Heating	1.62182
31	8	2015	20	12.6	Heating	0.945363
31	8	2015	21	12.6	Heating	1.56534
31	8	2015	22	12.6	Heating	1.6829
31	8	2015	23	12.6	Heating	1.56484
1	9	2015	0	12.5	Heating	2.09031
1	9	2015	1	12.5	Heating	1.77017
1	9	2015	2	12.4	Heating	1.59089
1	9	2015	4	12.3	Heating	2.45627
1	9	2015	5	12.1	Heating	2.7035
1	9	2015	6	11.85	Heating	1.90409
1	9	2015	7	11.7	Heating	3.60011
1	9	2015	19	13.1	Heating	2.00417
1	9	2015	22	13.1	Heating	2.32862
1	9	2015	23	13.1	Heating	1.33949
2	9	2015	0	13	Heating	1.83476
2	9	2015	1	12.9	Heating	2.52396
2	9	2015	2	12.9	Heating	1.36263
2	9	2015	3	12.8	Heating	1.61508
2	9	2015	4	12.8	Heating	2.79037
2	9	2015	5	12.8	Heating	1.65024
2	9	2015	6	12.7	Heating	1.65373
2	9	2015	7	12.7	Heating	2.21157
2	9	2015	9	12.9	Heating	2.20021
2	9	2015	10	13	Heating	1.11082
2	9	2015	23	14.4	Heating	1.21569
3	9	2015	0	14.2	Heating	0.837975
3	9	2015	1	14.15	Heating	1.61354
3	9	2015	4	13.9	Heating	1.46117
3	9	2015	6	13.75	Heating	1.54603
3	9	2015	7	13.7	Heating	2.30451
3	9	2015	16	14.1	Heating	1.11363
3	9	2015	17	14.1	Heating	1.28206
3	9	2015	18	14	Heating	1.52141
3	9	2015	19	13.9	Heating	2.18496
3	9	2015	20	13.75	Heating	1.90838
3	9	2015	21	13.6	Heating	1.42406
3	9	2015	22	13.5	Heating	1.5746
3	9	2015	23	13.4	Heating	1.49051
4	9	2015	0	13.25	Heating	1.7074
4	9	2015	1	13.1	Heating	2.44384
4	9	2015	2	12.9	Heating	1.76624
4	9	2015	3	12.6	Heating	0.896644
4	9	2015	4	12.5	Heating	2.9161
4	9	2015	5	12.3	Heating	2.34718
4	9	2015	6	12.15	Heating	1.38407
4	9	2015	7	12	Heating	2.57213
4	9	2015	8	12	Heating	1.02371
4	9	2015	13	12.6	Heating	1.00511
4	9	2015	18	13.15	Heating	1.73766
4	9	2015	19	13.2	Heating	0.958312
4	9	2015	20	13.2	Heating	1.49101
4	9	2015	21	13.2	Heating	0.813844
4	9	2015	22	13.2	Heating	1.06782
4	9	2015	23	13.1	Heating	0.695888
5	9	2015	0	13.05	Heating	1.33486
5	9	2015	1	13	Heating	1.73357
5	9	2015	2	12.9	Heating	1.75015
5	9	2015	3	12.85	Heating	1.63728
5	9	2015	4	12.8	Heating	0.891385
5	9	2015	5	12.8	Heating	1.43078
5	9	2015	6	12.7	Heating	2.09933
5	9	2015	7	12.7	Heating	1.90521
5	9	2015	22	13.5	Heating	0.982608
5	9	2015	23	13.3	Heating	1.10828
6	9	2015	0	13	Heating	1.55609
6	9	2015	1	12.8	Heating	1.42122
6	9	2015	2	12.6	Heating	1.92918
6	9	2015	3	12.3	Heating	2.39611
6	9	2015	4	12.1	Heating	3.27879
6	9	2015	5	12	Heating	2.8683
6	9	2015	6	11.9	Heating	2.57585
6	9	2015	7	11.9	Heating	4.15221
12	10	2015	7	16.55	Heating	1.80894
13	10	2015	0	15.9	Heating	1.21069
13	10	2015	1	15.8	Heating	1.70424
13	10	2015	3	15.3	Heating	1.95572
13	10	2015	4	15.2	Heating	1.54641
13	10	2015	5	15	Heating	1.15108
13	10	2015	6	14.6	Heating	2.90691
14	10	2015	2	16.1	Heating	1.15726
14	10	2015	5	15.5	Heating	1.5825
19	10	2015	2	15.9	Heating	1.55853
19	10	2015	4	14.95	Heating	1.51514
19	10	2015	5	14.85	Heating	1.52248
21	10	2015	20	16.9	Heating	0.96005
21	10	2015	21	16.6	Heating	1.50442
22	10	2015	1	15.7	Heating	2.41278
22	10	2015	3	15.15	Heating	2.06231
22	10	2015	4	15	Heating	1.70068
22	10	2015	6	15.3	Heating	1.76279
22	10	2015	15	16.1	Heating	1.88673
22	10	2015	17	15.9	Heating	3.73241
22	10	2015	18	15.7	Heating	1.42495
22	10	2015	20	15.55	Heating	1.43083
22	10	2015	21	15.4	Heating	0.933334
22	10	2015	22	15.4	Heating	1.21719
22	10	2015	23	15.3	Heating	2.22934
23	10	2015	1	15.1	Heating	2.2256
23	10	2015	2	15.1	Heating	2.49638
23	10	2015	4	15	Heating	3.2699
23	10	2015	5	14.9	Heating	2.14349
23	10	2015	6	14.9	Heating	2.30502
23	10	2015	21	15.9	Heating	1.36201
23	10	2015	23	15.4	Heating	1.81008
24	10	2015	1	14.9	Heating	1.74375
24	10	2015	2	14.7	Heating	1.09673
24	10	2015	3	14.7	Heating	1.63713
24	10	2015	5	14.6	Heating	1.6127
24	10	2015	6	14.6	Heating	1.47957
25	10	2015	1	15.55	Heating	1.00911
25	10	2015	3	15.4	Heating	1.46822
25	10	2015	4	15.3	Heating	2.45562
26	10	2015	16	16.7	Heating	1.909
26	10	2015	18	16.6	Heating	1.14657
26	10	2015	20	16.7	Heating	1.60226
26	10	2015	21	16.5	Heating	1.27968
26	10	2015	22	16.3	Heating	1.4969
27	10	2015	0	16	Heating	1.75314
27	10	2015	1	15.8	Heating	1.2871
27	10	2015	2	15.7	Heating	2.65229
27	10	2015	3	15.4	Heating	2.16429
27	10	2015	4	15.25	Heating	2.15096
27	10	2015	5	15.3	Heating	2.45458
27	10	2015	7	16.6	Heating	2.06606
28	10	2015	3	16	Heating	1.66256
28	10	2015	4	16	Heating	1.42517
2	11	2015	15	17.2	Heating	1.53504
2	11	2015	16	17.1	Heating	1.29843
2	11	2015	17	16.9	Heating	0.836145
2	11	2015	18	16.8	Heating	1.21602
2	11	2015	22	16.45	Heating	1.77065
2	11	2015	23	16.2	Heating	2.06818
3	11	2015	0	16	Heating	1.42648
3	11	2015	3	15.6	Heating	1.65013
3	11	2015	4	15.4	Heating	1.02603
3	11	2015	5	15.5	Heating	0.956506
6	11	2015	20	17.4	Heating	1.86863
7	11	2015	3	16	Heating	1.4347
7	11	2015	4	15.8	Heating	1.52276
7	11	2015	5	15.5	Heating	1.36798
7	11	2015	6	15.5	Heating	1.38068
7	11	2015	20	16.6	Heating	1.1727
8	11	2015	1	15.6	Heating	1.1291
8	11	2015	3	15	Heating	1.74111
8	11	2015	4	14.8	Heating	1.92532
10	11	2015	18	17	Heating	1.33642
10	11	2015	19	16.8	Heating	1.4392
10	11	2015	22	16.4	Heating	0.764434
11	11	2015	0	16.1	Heating	1.05456
11	11	2015	1	16	Heating	1.31253
11	11	2015	2	16	Heating	2.01612
11	11	2015	4	16	Heating	2.00887
11	11	2015	9	16.6	Heating	1.39762
21	11	2015	1	16.7	Heating	1.29888
21	11	2015	4	16.4	Heating	1.51979
21	11	2015	7	16.4	Heating	2.30371
23	11	2015	3	17.1	Heating	0.920436
26	11	2015	19	16.6	Heating	1.49097
26	11	2015	22	15.7	Heating	2.07248
27	11	2015	0	15.2	Heating	1.6862
27	11	2015	1	14.95	Heating	1.96882
27	11	2015	3	14.6	Heating	2.02924
27	11	2015	4	14.6	Heating	2.35284
27	11	2015	6	14.8	Heating	1.24704
28	11	2015	1	16.4	Heating	1.33718
28	11	2015	3	16.1	Heating	1.52601
2	12	2015	0	16	Heating	1.88629
2	12	2015	1	15.7	Heating	0.90722
2	12	2015	2	15.4	Heating	2.02553
2	12	2015	3	15.1	Heating	2.82483
2	12	2015	4	14.9	Heating	1.929
2	12	2015	22	16.7	Heating	0.995562
3	12	2015	1	15.95	Heating	1.10912
3	12	2015	3	15.7	Heating	1.41551
3	12	2015	4	15.6	Heating	1.40552
3	12	2015	5	15.7	Heating	1.9531
12	12	2015	2	15.4	Heating	2.26939
12	12	2015	3	15.2	Heating	1.18576
12	12	2015	4	15	Heating	2.4376
12	12	2015	5	15.2	Heating	1.31933
13	12	2015	3	16.5	Heating	1.7498
14	9	2015	18	21.1	Cooling	3.11175
14	9	2015	19	20.8	Cooling	2.65106
2	10	2015	23	19.25	Cooling	2.76154
3	10	2015	17	22.8	Cooling	2.11017
3	10	2015	18	22.9	Cooling	4.59075
3	10	2015	19	22.8	Cooling	4.63774
3	10	2015	20	22.6	Cooling	1.24907
4	10	2015	19	20.5	Cooling	3.88012
5	10	2015	18	23.2	Cooling	2.16135
5	10	2015	19	23.4	Cooling	4.53573
5	10	2015	20	23.5	Cooling	4.20759
5	10	2015	21	23.5	Cooling	4.20913
6	10	2015	17	24.55	Cooling	3.21491
6	10	2015	18	24	Cooling	1.63311
6	10	2015	19	23.4	Cooling	0.768045
10	10	2015	15	22.5	Cooling	2.1296
10	10	2015	16	22.5	Cooling	4.33612
10	10	2015	17	22.4	Cooling	3.66023
10	10	2015	18	22.5	Cooling	1.39347
10	10	2015	19	22.3	Cooling	1.86423
14	10	2015	15	20.45	Cooling	2.08458
14	10	2015	16	20.6	Cooling	3.16187
14	10	2015	19	21.2	Cooling	0.75838
15	10	2015	15	24.45	Cooling	2.9896
15	10	2015	16	24.1	Cooling	3.62944
15	10	2015	17	24.4	Cooling	0.484718
15	10	2015	18	24	Cooling	2.94687
15	10	2015	19	23.7	Cooling	1.62051
15	10	2015	20	23.3	Cooling	1.63742
15	10	2015	21	23.5	Cooling	1.0706
19	10	2015	15	19.1	Cooling	3.49303
20	10	2015	15	22.2	Cooling	2.67176
20	10	2015	16	22.2	Cooling	3.25669
20	10	2015	17	22.4	Cooling	1.26907
20	10	2015	19	22.25	Cooling	2.67147
23	10	2015	3	15	Cooling	0.03819
25	10	2015	13	21.1	Cooling	0.562104
25	10	2015	14	21.4	Cooling	0.31287
25	10	2015	16	21.8	Cooling	2.08544
28	10	2015	14	20.95	Cooling	2.02352
28	10	2015	15	21.05	Cooling	1.71177
9	11	2015	13	23.6	Cooling	1.90122
9	11	2015	14	23.7	Cooling	6.68251
9	11	2015	15	23.7	Cooling	5.04327
9	11	2015	16	23.8	Cooling	5.50557
9	11	2015	17	23.5	Cooling	5.71386
9	11	2015	18	22.7	Cooling	1.41176
9	11	2015	19	22.5	Cooling	1.22296
17	11	2015	15	23	Cooling	4.80972
17	11	2015	16	22.6	Cooling	3.19077
18	11	2015	15	22.1	Cooling	4.77831
18	11	2015	16	22	Cooling	1.97557
18	11	2015	17	22.1	Cooling	3.0516
19	11	2015	6	22.25	Cooling	1.02428
19	11	2015	13	23.6	Cooling	2.31298
19	11	2015	14	23.2	Cooling	5.33047
24	11	2015	15	20.7	Cooling	2.37262
24	11	2015	16	20.6	Cooling	0.420966
25	11	2015	16	24.7	Cooling	3.37556
25	11	2015	17	25.25	Cooling	3.72864
25	11	2015	18	25.05	Cooling	0.355281
25	11	2015	19	25.3	Cooling	0.730436
30	11	2015	14	23.3	Cooling	2.02504
30	11	2015	15	23.4	Cooling	3.29541
30	11	2015	19	23	Cooling	2.03819
4	12	2015	15	22	Cooling	4.88563
4	12	2015	16	22.2	Cooling	4.84225
4	12	2015	17	22.2	Cooling	2.26329
4	12	2015	20	21.6	Cooling	0.705677
5	12	2015	15	21.4	Cooling	2.91963
5	12	2015	16	21.3	Cooling	0.927396
5	12	2015	17	21.4	Cooling	0.939598
7	12	2015	15	21.85	Cooling	2.20318
8	12	2015	12	24.7	Cooling	2.64593
8	12	2015	13	24.25	Cooling	5.17113
8	12	2015	14	24.4	Cooling	5.13945
8	12	2015	15	23.9	Cooling	5.21756
8	12	2015	16	23.1	Cooling	4.65491
9	12	2015	10	22	Cooling	1.33466
9	12	2015	11	22	Cooling	1.29577
9	12	2015	12	22.5	Cooling	0.439549
9	12	2015	13	22.6	Cooling	2.31767
17	12	2015	18	25.85	Cooling	4.18153
17	12	2015	19	25.5	Cooling	4.78438
17	12	2015	20	25.1	Cooling	4.53394
17	12	2015	21	24.9	Cooling	0.380651
17	12	2015	22	24.4	Cooling	0.891075
18	12	2015	7	24	Cooling	2.17833
18	12	2015	10	26.2	Cooling	1.88365
18	12	2015	11	26.25	Cooling	3.67763
18	12	2015	12	25.9	Cooling	4.18616
18	12	2015	13	26	Cooling	4.75237
18	12	2015	14	25.7	Cooling	2.58698
19	12	2015	0	23.1	Cooling	3.29868
19	12	2015	9	25.9	Cooling	5.2227
19	12	2015	10	26.3	Cooling	4.14783
19	12	2015	11	26.4	Cooling	2.98904
19	12	2015	12	27	Cooling	3.28412
19	12	2015	20	28.1	Cooling	1.58165
19	12	2015	21	27.2	Cooling	4.64499
19	12	2015	22	26.75	Cooling	4.03095
19	12	2015	23	26.4	Cooling	3.98502
20	12	2015	0	26	Cooling	3.68251
20	12	2015	1	25.8	Cooling	2.4049
20	12	2015	2	25.85	Cooling	2.00897
20	12	2015	3	25.8	Cooling	1.68112
20	12	2015	4	25.7	Cooling	1.27003
20	12	2015	5	25.8	Cooling	1.39114
20	12	2015	6	26.3	Cooling	2.63509
20	12	2015	8	27.7	Cooling	1.31997
20	12	2015	9	27.95	Cooling	3.05418
20	12	2015	10	27.7	Cooling	3.00255
20	12	2015	11	28.1	Cooling	3.4998
20	12	2015	12	27.65	Cooling	4.33811
20	12	2015	13	26.9	Cooling	3.76837
20	12	2015	14	26.3	Cooling	1.79576
20	12	2015	15	25.8	Cooling	0.321066
21	12	2015	14	21.35	Cooling	1.80062
21	12	2015	15	21.6	Cooling	0.445922
23	12	2015	15	22.9	Cooling	3.5486
23	12	2015	16	23.1	Cooling	4.1161
23	12	2015	17	23.1	Cooling	2.74037
24	12	2015	19	26.45	Cooling	5.03815
24	12	2015	20	25.8	Cooling	4.89724
24	12	2015	21	25.65	Cooling	2.54344
24	12	2015	22	25.4	Cooling	1.81409
24	12	2015	23	25.2	Cooling	0.981884
25	12	2015	6	25	Cooling	1.56947
25	12	2015	7	25.6	Cooling	2.32268
25	12	2015	8	27.1	Cooling	2.76456
25	12	2015	9	27.7	Cooling	2.23227
25	12	2015	20	28.15	Cooling	2.22705
25	12	2015	21	27.3	Cooling	4.88775
25	12	2015	22	27.1	Cooling	2.29624
25	12	2015	23	27.1	Cooling	1.14095
5	1	2016	18	23.8	Cooling	1.59565
5	1	2016	19	23.6	Cooling	2.35497
6	1	2016	14	23.3	Cooling	4.23519
10	1	2016	14	24.2	Cooling	3.23115
10	1	2016	15	24.05	Cooling	4.94261

## Sheet: Cost Data
Ground loop installation	Drilling depth	Total (per m)	Drilling alone (per m)	Grouting (per m)	Geoloop (per m)	Labour (per m)
	2x 60m double loop GHE	131.221	71.5	15.95	14.63	29.1408
	2x 60m double loop GHE	136.308	55	22	19.437	39.8713
	2x 65m double loop vertical GHE	96.7692	55	22	0	19.7692
	2x 50m double loop vertical GHE	104.8	55	22	0	27.8
	2x 55m single loop GHE	124.375	66	20.08	15.6	22.695
	2x 55m single loop GHE	129.892	55	22	21.2	31.6917
	2x 60m double loop GHE	115.225	60.5	20.2125	0	34.5125
	2x 60m double loop GHE	118.25	55	22	0	41.25
	2x 60m double loop GHE	131.23	71.5	16.83	0	42.9
Head pipe installation		Cost
		3400
		3830.78
		3322.92
		3591
		3423
Heat Pump	Heat pump capacity	Cost
	9kW	5423
	8kW	7150
	8kW	7150
	9kW	6600
Mechanical room installation		Cost
		4631
		2394
		2282
Fittings	Discription	Total Cost	Total cost per m
	120m borehole (double loop)	1801.26	15.0105
	130m borehole (double loop)	2322.32	17.864
	100m borehole (double loop)	1992.96	19.9296
